# Supplementary material for: (Acetato-κO)bis­(1,10-phenanthroline-κ2 N,N′)copper(II) acetate hepta­hydrate
Source: Acta Crystallogr Sect E Struct Rep Online. 2011 Mar 19;67(Pt 4):m464. doi: 10.1107/S1600536811009676 (PMC3099845; doi:10.1107/S1600536811009676)
Supplement: Supplementary file 1 [file e-67-0m464-sup1.cif]

##############################################################################
###                                                                        ###
###        Electronic paper (Acta Crystallographica Section E)             ###
###                                                                        ###
##############################################################################
#                                                                            #
# This CIF contains the data in a paper accepted for publication in Acta     #
# Crystallographica Section E. It conforms to the requirements of Notes      #
# for Authors for Section E, and has been peer reviewed under the auspices   #
# of the IUCr Commission on Journals.                                        #
#                                                                            #
# Full details of the Crystallographic Information File format               #
# are given in the paper "The Crystallographic Information File (CIF):       #
# a New Standard Archive File for Crystallography" by S. R. Hall, F. H.      #
# Allen and I. D. Brown [Acta Cryst. (1991), A47, 655-685].                  #
#                                                                            #
# The current version of the core CIF dictionary is obtainable from          #
# ftp://ftp.iucr.org/pub/cif_core.dic. The current version number is 2.4.    #
#                                                                            #
# Software is freely available for graphical display of the structure(s) in  #
# this CIF.  For information consult the CIF home page http://www.iucr.org/  #
# cif/home.html                                                              #
#                                                                            #
# This file may be used for bona fide research purposes within the           #
# scientific community so long as proper attribution is given to the journal # 
# article from which it was obtained.                                        #
#                                                                            #
##############################################################################
                                             
data_global
_audit_creation_method     SHELXL-97
_journal_date_recd_electronic     2011-02-22
_journal_date_accepted     2011-03-14
_journal_name_full     'Acta Crystallographica, Section E'
_journal_year     2011
_journal_volume     67
_journal_issue      4
_journal_page_first     m464
_journal_page_last     m464
_journal_paper_category     QM
_journal_coeditor_code     GK2351
_publ_contact_author_name     'Dr. Lianzhi Li'
_publ_contact_author_address
;
  School of Chemistry and Chemical Engineering
  Liaocheng University
  Shandong 252059
  P.R.China
;
_publ_contact_author_email     lilianzhi1963@yahoo.com.cn
_publ_contact_author_fax     ?
_publ_contact_author_phone     '86 635 8239656'
_publ_section_title
;
(Acetato-\k<i>O</i>)bis(1,10-phenanthroline-\k^2^<i>N</i>,<i>N</i>')copper(II)
acetate heptahydrate
;
loop_
    _publ_author_name
    _publ_author_footnote
    _publ_author_address
    'Buqin Jing' .
; College of Chemistry and Chemical Engineering
  Shanxi Datong University
  Datong, Shanxi 037009
  People's Republic of China
and
  School of Chemistry and Chemical Engineering
  Liaocheng University
  Shandong 252059
   People's Republic of China
;
    'Lianzhi Li' .
; School of Chemistry and Chemical Engineering
  Liaocheng University
  Shandong 252059
  People's Republic of China
;
    'Jianfang Dong' .
; Department of Material Science
  Shandong Polytechnic Technician College
  Shandong 252027
   People's Republic of China
;
    'Tao Xu' .
; School of Chemistry and Chemical Engineering
  Liaocheng University
  Shandong 252059
   People's Republic of China
;
data_I
_audit_creation_method     SHELXL-97
_chemical_name_systematic
;
(Acetato-\k<i>O</i>)bis(1,10-phenanthroline-\k^2^<i>N</i>,<i>N</i>')copper(II)
acetate heptahydrate
;
_chemical_name_common     ?
_chemical_formula_moiety     'C26 H19 Cu N4 O2 +, C2 H3 O2 -, 7(H2 O)'
_chemical_formula_sum     'C28 H36 Cu N4 O11'
_chemical_formula_iupac     '[Cu (C2 H3 O2) (C12 H8 N2)2] (C2 H3 O2), 7H2 O'
_chemical_formula_weight     668.15
_chemical_melting_point     ?
_symmetry_cell_setting     triclinic
_symmetry_space_group_name_H-M     'P -1'
_symmetry_space_group_name_Hall     '-P 1'
loop_
    _symmetry_equiv_pos_as_xyz
    'x, y, z'
    '-x, -y, -z'
_cell_length_a     8.764(4)
_cell_length_b     12.307(5)
_cell_length_c     15.739(7)
_cell_angle_alpha     103.257(7)
_cell_angle_beta     102.243(7)
_cell_angle_gamma     97.606(7)
_cell_volume     1585.2(12)
_cell_formula_units_Z     2
_cell_measurement_reflns_used     1605
_cell_measurement_theta_min     2.48
_cell_measurement_theta_max     24.98
_cell_measurement_temperature     298(2)
_exptl_crystal_description     block
_exptl_crystal_colour     blue
_exptl_crystal_size_max     0.42
_exptl_crystal_size_mid     0.38
_exptl_crystal_size_min     0.32
_exptl_crystal_density_diffrn     1.400
_exptl_crystal_density_meas     ?
_exptl_crystal_density_method     'not measured'
_exptl_crystal_F_000     698
_exptl_absorpt_coefficient_mu     0.752
_exptl_absorpt_correction_type     multi-scan
_exptl_absorpt_process_details     '(SADABS; Sheldrick, 1996)'
_exptl_absorpt_correction_T_min     0.728
_exptl_absorpt_correction_T_max     0.795
_exptl_special_details
;
;
_diffrn_ambient_temperature     298(2)
_diffrn_radiation_type     MoK\a
_diffrn_radiation_wavelength     0.71073
_diffrn_radiation_source     'fine-focus sealed tube'
_diffrn_radiation_monochromator     graphite
_diffrn_measurement_device_type     'Bruker SMART 1000 CCD area-detector'
_diffrn_measurement_method     '\f and \w'
_diffrn_detector_area_resol_mean     ?
_diffrn_reflns_number     8364
_diffrn_reflns_av_R_equivalents     0.0402
_diffrn_reflns_av_sigmaI/netI     0.0984
_diffrn_reflns_theta_min     1.37
_diffrn_reflns_theta_max     25.10
_diffrn_reflns_theta_full     25.10
_diffrn_measured_fraction_theta_max     0.986
_diffrn_measured_fraction_theta_full     0.986
_diffrn_reflns_limit_h_min     -10
_diffrn_reflns_limit_h_max     10
_diffrn_reflns_limit_k_min     -13
_diffrn_reflns_limit_k_max     14
_diffrn_reflns_limit_l_min     -18
_diffrn_reflns_limit_l_max     18
_diffrn_standards_number     .
_diffrn_standards_interval_count     .
_diffrn_standards_interval_time     .
_diffrn_standards_decay_%     .
_refine_special_details
;
 Refinement of F^2^ against ALL reflections.  The weighted R-factor wR and
 goodness of fit S are based on F^2^, conventional R-factors R are based
 on F, with F set to zero for negative F^2^. The threshold expression of
 F^2^ > 2sigma(F^2^) is used only for calculating R-factors(gt) etc. and is
 not relevant to the choice of reflections for refinement.  R-factors based
 on F^2^ are statistically about twice as large as those based on F, and R-
 factors based on ALL data will be even larger.
;
_reflns_number_total     5570
_reflns_number_gt     3220
_reflns_threshold_expression     I>2\s(I)
_refine_ls_structure_factor_coef     Fsqd
_refine_ls_matrix_type     full
_refine_ls_R_factor_all     0.1077
_refine_ls_R_factor_gt     0.0570
_refine_ls_wR_factor_gt     0.1082
_refine_ls_wR_factor_ref     0.1300
_refine_ls_goodness_of_fit_ref     0.948
_refine_ls_restrained_S_all     0.950
_refine_ls_number_reflns     5570
_refine_ls_number_parameters     399
_refine_ls_number_restraints     52
_refine_ls_hydrogen_treatment     constr
_refine_ls_weighting_scheme     calc
_refine_ls_weighting_details
                 'calc w=1/[\s^2^(Fo^2^)+(0.0503P)^2^] where P=(Fo^2^+2Fc^2^)/3'
_atom_sites_solution_hydrogens     geom
_atom_sites_solution_primary     direct
_atom_sites_solution_secondary     difmap
_refine_ls_shift/su_max     0.001
_refine_ls_shift/su_mean     0.000
_refine_diff_density_max     0.424
_refine_diff_density_min     -0.515
_refine_ls_extinction_method     none
_refine_ls_extinction_coef     ?
loop_
    _atom_type_symbol
    _atom_type_description
    _atom_type_scat_dispersion_real
    _atom_type_scat_dispersion_imag
    _atom_type_scat_source
    'C' 'C' 0.0033 0.0016
                         'International Tables Vol C Tables 4.2.6.8 and 6.1.1.4'
    'H' 'H' 0.0000 0.0000
                         'International Tables Vol C Tables 4.2.6.8 and 6.1.1.4'
    'O' 'O' 0.0106 0.0060
                         'International Tables Vol C Tables 4.2.6.8 and 6.1.1.4'
    'N' 'N' 0.0061 0.0033
                         'International Tables Vol C Tables 4.2.6.8 and 6.1.1.4'
    'Cu' 'Cu' 0.3201 1.2651
                         'International Tables Vol C Tables 4.2.6.8 and 6.1.1.4'
_computing_data_collection     'SMART (Bruker, 2007)'
_computing_cell_refinement     'SAINT (Bruker, 2007)'
_computing_data_reduction     'SAINT (Bruker, 2007)'
_computing_structure_solution     'SHELXS97 (Sheldrick, 2008)'
_computing_structure_refinement     'SHELXL97 (Sheldrick, 2008)'
_computing_molecular_graphics
                     'SHELXTL (Sheldrick, 2008) and DIAMOND (Brandenburg, 1999)'
_computing_publication_material     'SHELXTL (Sheldrick, 2008)'
loop_
    _atom_site_type_symbol
    _atom_site_label
    _atom_site_fract_x
    _atom_site_fract_y
    _atom_site_fract_z
    _atom_site_U_iso_or_equiv
    _atom_site_adp_type
    _atom_site_calc_flag
    _atom_site_refinement_flags
    _atom_site_occupancy
    _atom_site_disorder_assembly
    _atom_site_disorder_group
    Cu Cu1 0.76867(7) 0.90326(4) 0.21867(3) 0.0411(2) Uani d . 1 . .
    N N1 0.8381(5) 0.7950(3) 0.2885(2) 0.0428(9) Uani d . 1 . .
    N N2 0.9810(4) 1.0118(3) 0.3166(2) 0.0410(9) Uani d . 1 . .
    N N3 0.7103(4) 1.0131(3) 0.1481(2) 0.0363(9) Uani d . 1 . .
    N N4 0.8395(4) 0.8328(3) 0.1056(2) 0.0416(9) Uani d . 1 . .
    O O1 0.6008(4) 0.9292(3) 0.28563(19) 0.0505(8) Uani d U 1 . .
    O O2 0.4739(4) 0.7876(3) 0.1694(2) 0.0558(9) Uani d U 1 . .
    O O3 0.2159(5) 0.5069(3) 0.4746(2) 0.0872(13) Uani d . 1 . .
    O O4 0.2102(5) 0.4656(3) 0.3301(2) 0.0790(11) Uani d . 1 . .
    O O5 0.3093(5) 0.6651(3) 0.6385(2) 0.0866(12) Uani d D 1 . .
    H H30 0.2214 0.6561 0.6532 0.104 Uiso d RD 1 . .
    H H29 0.2690 0.6167 0.5879 0.104 Uiso d RD 1 . .
    O O6 0.5986(5) 0.6653(3) 0.7512(2) 0.1047(14) Uani d D 1 . .
    H H31 0.5088 0.6617 0.7160 0.126 Uiso d RD 1 . .
    H H32 0.6565 0.6312 0.7213 0.126 Uiso d RD 1 . .
    O O7 0.0874(4) 0.5649(3) 0.1938(2) 0.0842(12) Uani d D 1 . .
    H H33 0.1281 0.5270 0.2286 0.101 Uiso d RD 1 . .
    H H34 0.1498 0.5661 0.1593 0.101 Uiso d RD 1 . .
    O O8 0.2819(4) 0.5844(3) 0.0791(2) 0.0719(10) Uani d D 1 . .
    H H36 0.3355 0.6498 0.1092 0.086 Uiso d RD 1 . .
    H H35 0.2777 0.5816 0.0242 0.086 Uiso d RD 1 . .
    O O9 0.4959(5) 0.4446(3) 0.1306(3) 0.1239(17) Uani d D 1 . .
    H H37 0.4355 0.4879 0.1128 0.149 Uiso d RD 1 . .
    H H38 0.4911 0.4227 0.1775 0.149 Uiso d RD 1 . .
    O O10 0.9190(4) 0.3319(3) 0.2593(2) 0.0804(11) Uani d D 1 . .
    H H39 1.0088 0.3710 0.2910 0.096 Uiso d RD 1 . .
    H H40 0.8964 0.3689 0.2203 0.096 Uiso d RD 1 . .
    O O11 0.7928(4) 0.4387(3) 0.1067(2) 0.0795(11) Uani d D 1 . .
    H H41 0.8793 0.4852 0.1345 0.095 Uiso d RD 1 . .
    H H42 0.7033 0.4535 0.1133 0.095 Uiso d RD 1 . .
    C C1 0.4791(6) 0.8554(4) 0.2423(3) 0.0450(11) Uani d U 1 . .
    C C2 0.3383(6) 0.8525(4) 0.2816(3) 0.0719(14) Uani d U 1 . .
    H H2A 0.3063 0.9250 0.2895 0.108 Uiso calc R 1 . .
    H H2B 0.3659 0.8358 0.3390 0.108 Uiso calc R 1 . .
    H H2C 0.2523 0.7947 0.2417 0.108 Uiso calc R 1 . .
    C C3 0.7640(6) 0.6890(4) 0.2752(3) 0.0536(13) Uani d . 1 . .
    H H3 0.6761 0.6588 0.2263 0.064 Uiso calc R 1 . .
    C C4 0.8123(7) 0.6213(4) 0.3313(4) 0.0638(15) Uani d . 1 . .
    H H4A 0.7574 0.5473 0.3198 0.077 Uiso calc R 1 . .
    C C5 0.9388(8) 0.6633(4) 0.4023(4) 0.0655(16) Uani d . 1 . .
    H H5 0.9710 0.6185 0.4404 0.079 Uiso calc R 1 . .
    C C6 1.0229(6) 0.7751(4) 0.4193(3) 0.0484(13) Uani d . 1 . .
    C C7 0.9670(5) 0.8385(3) 0.3599(3) 0.0383(11) Uani d . 1 . .
    C C8 1.0420(5) 0.9535(4) 0.3748(3) 0.0398(11) Uani d . 1 . .
    C C9 1.1722(6) 1.0032(4) 0.4485(3) 0.0531(13) Uani d . 1 . .
    C C10 1.2401(7) 1.1171(5) 0.4607(4) 0.0696(16) Uani d . 1 . .
    H H10 1.3270 1.1532 0.5089 0.084 Uiso calc R 1 . .
    C C11 1.1784(7) 1.1743(4) 0.4018(4) 0.0665(15) Uani d . 1 . .
    H H11 1.2229 1.2498 0.4092 0.080 Uiso calc R 1 . .
    C C12 1.0484(6) 1.1193(4) 0.3305(3) 0.0528(13) Uani d . 1 . .
    H H12 1.0068 1.1596 0.2907 0.063 Uiso calc R 1 . .
    C C13 1.1577(7) 0.8286(5) 0.4935(3) 0.0684(17) Uani d . 1 . .
    H H13 1.1970 0.7869 0.5328 0.082 Uiso calc R 1 . .
    C C14 1.2290(7) 0.9368(5) 0.5082(3) 0.0670(16) Uani d . 1 . .
    H H14 1.3159 0.9690 0.5573 0.080 Uiso calc R 1 . .
    C C15 0.6447(5) 1.1026(3) 0.1717(3) 0.0456(12) Uani d . 1 . .
    H H15 0.6223 1.1193 0.2279 0.055 Uiso calc R 1 . .
    C C16 0.6083(6) 1.1721(4) 0.1156(3) 0.0523(13) Uani d . 1 . .
    H H16 0.5615 1.2340 0.1343 0.063 Uiso calc R 1 . .
    C C17 0.6403(6) 1.1505(4) 0.0338(3) 0.0513(13) Uani d . 1 . .
    H H17 0.6156 1.1970 -0.0042 0.062 Uiso calc R 1 . .
    C C18 0.7112(5) 1.0573(4) 0.0067(3) 0.0425(11) Uani d . 1 . .
    C C19 0.7425(5) 0.9900(3) 0.0663(3) 0.0355(10) Uani d . 1 . .
    C C20 0.8106(5) 0.8918(3) 0.0430(3) 0.0375(10) Uani d . 1 . .
    C C21 0.8427(5) 0.8604(4) -0.0417(3) 0.0457(12) Uani d . 1 . .
    C C22 0.9065(6) 0.7623(4) -0.0606(3) 0.0626(14) Uani d . 1 . .
    H H22 0.9282 0.7372 -0.1164 0.075 Uiso calc R 1 . .
    C C23 0.9369(6) 0.7034(4) 0.0018(4) 0.0639(15) Uani d . 1 . .
    H H23 0.9800 0.6382 -0.0107 0.077 Uiso calc R 1 . .
    C C24 0.9030(6) 0.7413(4) 0.0850(3) 0.0532(13) Uani d . 1 . .
    H H24 0.9258 0.7007 0.1277 0.064 Uiso calc R 1 . .
    C C25 0.7484(6) 1.0250(4) -0.0786(3) 0.0571(14) Uani d . 1 . .
    H H25 0.7302 1.0693 -0.1189 0.068 Uiso calc R 1 . .
    C C26 0.8099(6) 0.9306(5) -0.1011(3) 0.0595(14) Uani d . 1 . .
    H H26 0.8316 0.9108 -0.1574 0.071 Uiso calc R 1 . .
    C C27 0.2707(7) 0.5202(4) 0.4120(4) 0.0613(14) Uani d . 1 . .
    C C28 0.4211(7) 0.6073(5) 0.4293(4) 0.091(2) Uani d . 1 . .
    H H28A 0.4525 0.6486 0.4919 0.136 Uiso calc R 1 . .
    H H28B 0.4015 0.6591 0.3928 0.136 Uiso calc R 1 . .
    H H28C 0.5044 0.5692 0.4143 0.136 Uiso calc R 1 . .
loop_
    _atom_site_aniso_label
    _atom_site_aniso_U_11
    _atom_site_aniso_U_22
    _atom_site_aniso_U_33
    _atom_site_aniso_U_12
    _atom_site_aniso_U_13
    _atom_site_aniso_U_23
    Cu1 0.0453(4) 0.0407(3) 0.0410(3) 0.0129(3) 0.0110(3) 0.0155(2)
    N1 0.045(3) 0.038(2) 0.048(2) 0.0089(18) 0.013(2) 0.0147(18)
    N2 0.046(3) 0.041(2) 0.039(2) 0.0131(18) 0.0132(19) 0.0120(18)
    N3 0.037(2) 0.036(2) 0.037(2) 0.0099(17) 0.0103(18) 0.0087(16)
    N4 0.045(3) 0.038(2) 0.043(2) 0.0141(18) 0.0104(19) 0.0107(18)
    O1 0.050(2) 0.0593(19) 0.0417(18) 0.0101(16) 0.0143(16) 0.0107(15)
    O2 0.056(2) 0.060(2) 0.0471(19) 0.0071(16) 0.0128(17) 0.0082(16)
    O3 0.089(3) 0.111(3) 0.068(3) 0.011(2) 0.027(2) 0.034(2)
    O4 0.065(3) 0.104(3) 0.065(3) 0.014(2) 0.014(2) 0.018(2)
    O5 0.091(3) 0.095(3) 0.076(3) 0.024(2) 0.019(2) 0.028(2)
    O6 0.095(4) 0.137(4) 0.075(3) 0.049(3) 0.015(3) 0.005(3)
    O7 0.075(3) 0.104(3) 0.081(3) 0.006(2) 0.022(2) 0.042(2)
    O8 0.084(3) 0.063(2) 0.060(2) 0.001(2) 0.013(2) 0.0097(18)
    O9 0.092(4) 0.141(4) 0.186(5) 0.059(3) 0.056(4) 0.097(4)
    O10 0.072(3) 0.074(2) 0.091(3) 0.004(2) 0.005(2) 0.032(2)
    O11 0.057(3) 0.091(3) 0.078(3) 0.001(2) 0.012(2) 0.011(2)
    C1 0.044(3) 0.060(3) 0.041(3) 0.016(2) 0.016(2) 0.024(2)
    C2 0.062(3) 0.092(3) 0.065(3) 0.013(3) 0.028(3) 0.019(3)
    C3 0.057(4) 0.047(3) 0.063(3) 0.018(3) 0.018(3) 0.021(3)
    C4 0.081(5) 0.047(3) 0.082(4) 0.027(3) 0.034(4) 0.035(3)
    C5 0.096(5) 0.068(4) 0.064(4) 0.048(4) 0.040(4) 0.044(3)
    C6 0.056(4) 0.064(3) 0.041(3) 0.032(3) 0.022(3) 0.025(3)
    C7 0.042(3) 0.046(3) 0.033(2) 0.017(2) 0.014(2) 0.014(2)
    C8 0.031(3) 0.057(3) 0.033(3) 0.012(2) 0.013(2) 0.010(2)
    C9 0.046(4) 0.072(4) 0.040(3) 0.018(3) 0.015(3) 0.006(3)
    C10 0.052(4) 0.079(4) 0.057(4) -0.005(3) 0.009(3) -0.006(3)
    C11 0.064(4) 0.055(3) 0.068(4) -0.010(3) 0.017(3) 0.003(3)
    C12 0.056(4) 0.048(3) 0.054(3) 0.002(3) 0.019(3) 0.012(3)
    C13 0.078(5) 0.103(5) 0.044(3) 0.054(4) 0.021(3) 0.033(3)
    C14 0.064(4) 0.096(4) 0.037(3) 0.035(4) 0.005(3) 0.006(3)
    C15 0.050(3) 0.037(3) 0.046(3) 0.007(2) 0.010(2) 0.006(2)
    C16 0.053(4) 0.038(3) 0.065(3) 0.014(2) 0.004(3) 0.017(3)
    C17 0.047(3) 0.046(3) 0.060(3) 0.004(2) 0.001(3) 0.026(3)
    C18 0.035(3) 0.048(3) 0.042(3) -0.001(2) 0.004(2) 0.018(2)
    C19 0.028(3) 0.040(3) 0.036(3) 0.004(2) 0.005(2) 0.011(2)
    C20 0.025(3) 0.044(3) 0.037(3) 0.000(2) 0.004(2) 0.006(2)
    C21 0.038(3) 0.053(3) 0.040(3) 0.003(2) 0.010(2) 0.005(2)
    C22 0.053(4) 0.075(4) 0.055(3) 0.016(3) 0.018(3) 0.002(3)
    C23 0.056(4) 0.061(3) 0.072(4) 0.024(3) 0.022(3) -0.001(3)
    C24 0.050(3) 0.048(3) 0.064(3) 0.018(2) 0.013(3) 0.014(3)
    C25 0.052(4) 0.076(4) 0.048(3) 0.006(3) 0.009(3) 0.032(3)
    C26 0.048(4) 0.091(4) 0.042(3) 0.011(3) 0.015(3) 0.022(3)
    C27 0.053(4) 0.067(4) 0.063(4) 0.019(3) 0.003(3) 0.021(3)
    C28 0.076(5) 0.088(4) 0.105(5) -0.005(4) 0.024(4) 0.028(4)
_geom_special_details
;
 All esds (except the esd in the dihedral angle between two l.s. planes)
 are estimated using the full covariance matrix.  The cell esds are taken
 into account individually in the estimation of esds in distances, angles
 and torsion angles; correlations between esds in cell parameters are only
 used when they are defined by crystal symmetry.  An approximate (isotropic)
 treatment of cell esds is used for estimating esds involving l.s. planes.
;
loop_
    _geom_bond_atom_site_label_1
    _geom_bond_atom_site_label_2
    _geom_bond_site_symmetry_2
    _geom_bond_distance
    _geom_bond_publ_flag
    Cu1 N3 . 1.988(3) y
    Cu1 N1 . 1.989(3) y
    Cu1 O1 . 2.001(3) y
    Cu1 N4 . 2.051(3) y
    Cu1 N2 . 2.191(4) y
    N1 C3 . 1.328(5) ?
    N1 C7 . 1.360(5) ?
    N2 C12 . 1.325(5) ?
    N2 C8 . 1.355(5) ?
    N3 C15 . 1.324(5) ?
    N3 C19 . 1.352(5) ?
    N4 C24 . 1.326(5) ?
    N4 C20 . 1.354(5) ?
    O1 C1 . 1.257(5) ?
    O2 C1 . 1.242(5) ?
    O3 C27 . 1.218(6) ?
    O4 C27 . 1.270(6) ?
    O5 H30 . 0.8500 ?
    O5 H29 . 0.8500 ?
    O6 H31 . 0.8501 ?
    O6 H32 . 0.8500 ?
    O7 H33 . 0.8500 ?
    O7 H34 . 0.8500 ?
    O8 H36 . 0.8500 ?
    O8 H35 . 0.8501 ?
    O9 H37 . 0.8500 ?
    O9 H38 . 0.8499 ?
    O10 H39 . 0.8501 ?
    O10 H40 . 0.8499 ?
    O11 H41 . 0.8500 ?
    O11 H42 . 0.8500 ?
    C1 C2 . 1.493(6) ?
    C2 H2A . 0.9600 ?
    C2 H2B . 0.9600 ?
    C2 H2C . 0.9600 ?
    C3 C4 . 1.387(6) ?
    C3 H3 . 0.9300 ?
    C4 C5 . 1.343(7) ?
    C4 H4A . 0.9300 ?
    C5 C6 . 1.410(7) ?
    C5 H5 . 0.9300 ?
    C6 C7 . 1.402(5) ?
    C6 C13 . 1.432(7) ?
    C7 C8 . 1.423(6) ?
    C8 C9 . 1.397(6) ?
    C9 C10 . 1.401(6) ?
    C9 C14 . 1.435(6) ?
    C10 C11 . 1.354(7) ?
    C10 H10 . 0.9300 ?
    C11 C12 . 1.386(7) ?
    C11 H11 . 0.9300 ?
    C12 H12 . 0.9300 ?
    C13 C14 . 1.339(7) ?
    C13 H13 . 0.9300 ?
    C14 H14 . 0.9300 ?
    C15 C16 . 1.383(5) ?
    C15 H15 . 0.9300 ?
    C16 C17 . 1.351(6) ?
    C16 H16 . 0.9300 ?
    C17 C18 . 1.400(6) ?
    C17 H17 . 0.9300 ?
    C18 C19 . 1.396(5) ?
    C18 C25 . 1.429(6) ?
    C19 C20 . 1.425(5) ?
    C20 C21 . 1.399(5) ?
    C21 C22 . 1.394(6) ?
    C21 C26 . 1.424(6) ?
    C22 C23 . 1.352(6) ?
    C22 H22 . 0.9300 ?
    C23 C24 . 1.393(6) ?
    C23 H23 . 0.9300 ?
    C24 H24 . 0.9300 ?
    C25 C26 . 1.350(6) ?
    C25 H25 . 0.9300 ?
    C26 H26 . 0.9300 ?
    C27 C28 . 1.516(7) ?
    C28 H28A . 0.9600 ?
    C28 H28B . 0.9600 ?
    C28 H28C . 0.9600 ?
loop_
    _geom_angle_atom_site_label_1
    _geom_angle_atom_site_label_2
    _geom_angle_atom_site_label_3
    _geom_angle_site_symmetry_1
    _geom_angle_site_symmetry_3
    _geom_angle
    _geom_angle_publ_flag
    N3 Cu1 N1 . . 177.12(15) n
    N3 Cu1 O1 . . 92.58(13) n
    N1 Cu1 O1 . . 89.98(13) n
    N3 Cu1 N4 . . 81.55(13) n
    N1 Cu1 N4 . . 96.80(13) n
    O1 Cu1 N4 . . 151.73(14) n
    N3 Cu1 N2 . . 98.35(13) n
    N1 Cu1 N2 . . 79.82(14) n
    O1 Cu1 N2 . . 101.51(13) n
    N4 Cu1 N2 . . 106.69(14) n
    C3 N1 C7 . . 118.4(4) ?
    C3 N1 Cu1 . . 125.9(3) ?
    C7 N1 Cu1 . . 115.5(3) ?
    C12 N2 C8 . . 118.3(4) ?
    C12 N2 Cu1 . . 132.5(3) ?
    C8 N2 Cu1 . . 109.0(3) ?
    C15 N3 C19 . . 118.2(3) ?
    C15 N3 Cu1 . . 128.0(3) ?
    C19 N3 Cu1 . . 113.8(3) ?
    C24 N4 C20 . . 117.6(4) ?
    C24 N4 Cu1 . . 131.1(3) ?
    C20 N4 Cu1 . . 111.3(3) ?
    C1 O1 Cu1 . . 106.7(3) ?
    H30 O5 H29 . . 91.1 ?
    H31 O6 H32 . . 109.2 ?
    H33 O7 H34 . . 102.8 ?
    H36 O8 H35 . . 105.8 ?
    H37 O9 H38 . . 121.0 ?
    H39 O10 H40 . . 101.1 ?
    H41 O11 H42 . . 121.7 ?
    O2 C1 O1 . . 122.1(4) ?
    O2 C1 C2 . . 120.6(5) ?
    O1 C1 C2 . . 117.2(4) ?
    C1 C2 H2A . . 109.5 ?
    C1 C2 H2B . . 109.5 ?
    H2A C2 H2B . . 109.5 ?
    C1 C2 H2C . . 109.5 ?
    H2A C2 H2C . . 109.5 ?
    H2B C2 H2C . . 109.5 ?
    N1 C3 C4 . . 122.7(5) ?
    N1 C3 H3 . . 118.7 ?
    C4 C3 H3 . . 118.7 ?
    C5 C4 C3 . . 119.6(5) ?
    C5 C4 H4A . . 120.2 ?
    C3 C4 H4A . . 120.2 ?
    C4 C5 C6 . . 120.2(4) ?
    C4 C5 H5 . . 119.9 ?
    C6 C5 H5 . . 119.9 ?
    C7 C6 C5 . . 117.0(5) ?
    C7 C6 C13 . . 118.3(5) ?
    C5 C6 C13 . . 124.8(5) ?
    N1 C7 C6 . . 122.1(4) ?
    N1 C7 C8 . . 117.7(4) ?
    C6 C7 C8 . . 120.1(4) ?
    N2 C8 C9 . . 122.2(4) ?
    N2 C8 C7 . . 117.8(4) ?
    C9 C8 C7 . . 120.0(4) ?
    C8 C9 C10 . . 117.6(5) ?
    C8 C9 C14 . . 119.2(5) ?
    C10 C9 C14 . . 123.3(5) ?
    C11 C10 C9 . . 119.7(5) ?
    C11 C10 H10 . . 120.2 ?
    C9 C10 H10 . . 120.2 ?
    C10 C11 C12 . . 119.4(5) ?
    C10 C11 H11 . . 120.3 ?
    C12 C11 H11 . . 120.3 ?
    N2 C12 C11 . . 122.8(5) ?
    N2 C12 H12 . . 118.6 ?
    C11 C12 H12 . . 118.6 ?
    C14 C13 C6 . . 122.1(5) ?
    C14 C13 H13 . . 119.0 ?
    C6 C13 H13 . . 119.0 ?
    C13 C14 C9 . . 120.4(5) ?
    C13 C14 H14 . . 119.8 ?
    C9 C14 H14 . . 119.8 ?
    N3 C15 C16 . . 122.3(4) ?
    N3 C15 H15 . . 118.9 ?
    C16 C15 H15 . . 118.9 ?
    C17 C16 C15 . . 120.2(4) ?
    C17 C16 H16 . . 119.9 ?
    C15 C16 H16 . . 119.9 ?
    C16 C17 C18 . . 119.2(4) ?
    C16 C17 H17 . . 120.4 ?
    C18 C17 H17 . . 120.4 ?
    C19 C18 C17 . . 117.4(4) ?
    C19 C18 C25 . . 118.3(4) ?
    C17 C18 C25 . . 124.3(4) ?
    N3 C19 C18 . . 122.7(4) ?
    N3 C19 C20 . . 116.4(3) ?
    C18 C19 C20 . . 121.0(4) ?
    N4 C20 C21 . . 123.4(4) ?
    N4 C20 C19 . . 116.9(4) ?
    C21 C20 C19 . . 119.7(4) ?
    C22 C21 C20 . . 116.6(4) ?
    C22 C21 C26 . . 125.1(4) ?
    C20 C21 C26 . . 118.2(4) ?
    C23 C22 C21 . . 120.3(5) ?
    C23 C22 H22 . . 119.9 ?
    C21 C22 H22 . . 119.9 ?
    C22 C23 C24 . . 119.4(5) ?
    C22 C23 H23 . . 120.3 ?
    C24 C23 H23 . . 120.3 ?
    N4 C24 C23 . . 122.6(4) ?
    N4 C24 H24 . . 118.7 ?
    C23 C24 H24 . . 118.7 ?
    C26 C25 C18 . . 120.5(4) ?
    C26 C25 H25 . . 119.7 ?
    C18 C25 H25 . . 119.7 ?
    C25 C26 C21 . . 122.3(4) ?
    C25 C26 H26 . . 118.9 ?
    C21 C26 H26 . . 118.9 ?
    O3 C27 O4 . . 124.5(6) ?
    O3 C27 C28 . . 120.0(6) ?
    O4 C27 C28 . . 115.6(5) ?
    C27 C28 H28A . . 109.5 ?
    C27 C28 H28B . . 109.5 ?
    H28A C28 H28B . . 109.5 ?
    C27 C28 H28C . . 109.5 ?
    H28A C28 H28C . . 109.5 ?
    H28B C28 H28C . . 109.5 ?
loop_
    _geom_torsion_atom_site_label_1
    _geom_torsion_atom_site_label_2
    _geom_torsion_atom_site_label_3
    _geom_torsion_atom_site_label_4
    _geom_torsion_site_symmetry_1
    _geom_torsion_site_symmetry_2
    _geom_torsion_site_symmetry_3
    _geom_torsion_site_symmetry_4
    _geom_torsion
    _geom_torsion_publ_flag
    C3 C4 C5 C6 . . . . -0.6(8) ?
loop_
    _geom_hbond_atom_site_label_D
    _geom_hbond_atom_site_label_H
    _geom_hbond_atom_site_label_A
    _geom_hbond_site_symmetry_A
    _geom_hbond_distance_DH
    _geom_hbond_distance_HA
    _geom_hbond_distance_DA
    _geom_hbond_angle_DHA
    O5 H29 O3 . 0.85 1.90 2.738(5) 170
    O6 H31 O5 . 0.85 1.92 2.768(5) 176
    O7 H33 O4 . 0.85 1.96 2.797(5) 167
    O7 H34 O8 . 0.85 1.91 2.760(5) 173
    O8 H36 O2 . 0.85 1.86 2.710(4) 173
    O9 H37 O8 . 0.85 1.98 2.826(5) 174
    O10 H40 O11 . 0.85 2.23 3.070(5) 168
    O11 H42 O9 . 0.85 1.89 2.714(5) 164
    O5 H30 O10 2_666 0.85 2.03 2.819(5) 155
    O6 H32 O4 2_666 0.85 1.94 2.778(5) 169
    O9 H38 O6 2_666 0.85 1.94 2.737(6) 156
    O10 H39 O4 1_655 0.85 1.87 2.702(5) 164
    O11 H41 O7 1_655 0.85 1.88 2.724(5) 170
    O8 H35 O11 2_665 0.85 1.97 2.796(5) 165
