# Supplementary material for: (Acetato-κO)bis­(1,10-phenanthroline-κ2 N,N′)copper(II) acetate hepta­hydrate
Source: Acta Crystallogr Sect E Struct Rep Online. 2011 Mar 19;67(Pt 4):m464. doi: 10.1107/S1600536811009676 (PMC3099845; doi:10.1107/S1600536811009676)
Supplement: Supplementary file 2 [file e-67-0m464-Isup2.hkl]

# 
# h,k,l, Fc-squared, Fo-squared, sigma(Fo-squared) and status flag 
# 
data_I
_shelx_title ' 050617f in P-1' 
_shelx_refln_list_code          4 
_shelx_F_calc_maximum      215.53 
_exptl_crystal_F_000       698.00 
_reflns_d_resolution_high  0.8378 
 
loop_ 
 _symmetry_equiv_pos_as_xyz 
 'x, y, z' 
 '-x, -y, -z' 
 
_cell_length_a     8.7636 
_cell_length_b    12.3069 
_cell_length_c    15.7389 
_cell_angle_alpha 103.257 
_cell_angle_beta  102.243 
_cell_angle_gamma  97.606 
 
_shelx_F_squared_multiplier     1.000 
 
loop_ 
 _refln_index_h 
 _refln_index_k 
 _refln_index_l 
 _refln_F_squared_calc 
 _refln_F_squared_meas 
 _refln_F_squared_sigma 
 _refln_observed_status 
   1   0   0     4403.14     4209.00    216.11 o 
   2   0   0    12259.09    12392.46    164.03 o 
   3   0   0     1354.21     1375.54     51.30 o 
   4   0   0     3584.13     3496.88     96.83 o 
   5   0   0      983.53     1029.42     58.52 o 
   6   0   0      273.25      332.78     47.34 o 
   7   0   0      448.14      512.00     63.64 o 
   8   0   0       16.75       13.79     29.74 o 
  10   0   0        7.50       19.41     41.48 o 
  -9   1   0        9.32      -10.53     30.44 o 
  -8   1   0       87.64       87.52     34.41 o 
  -7   1   0       66.24       83.41     33.60 o 
  -6   1   0      481.35      479.99     45.69 o 
  -5   1   0     1750.39     1802.15     78.83 o 
  -4   1   0       90.76      134.79     23.32 o 
  -3   1   0        5.77       -3.41      9.03 o 
  -2   1   0     2093.96     2311.44     61.63 o 
  -1   1   0     4247.71     4630.58    107.42 o 
   0   1   0     9354.20     9520.54    216.71 o 
   1   1   0      587.70      595.49     22.37 o 
   2   1   0    20453.53    22418.62    260.42 o 
   3   1   0      951.02     1028.37     44.38 o 
   4   1   0     2560.97     2564.79     82.44 o 
   5   1   0      312.68      317.53     34.16 o 
   6   1   0      322.25      432.94     52.82 o 
   7   1   0       24.62       24.88     25.68 o 
   8   1   0       69.84      118.87     39.62 o 
   9   1   0        0.50        1.96     38.32 o 
 -10   2   0       46.65       45.04     45.24 o 
  -9   2   0        2.54       -3.61     32.90 o 
  -8   2   0        5.69        3.11     28.29 o 
  -7   2   0      114.50      166.46     41.98 o 
  -6   2   0        6.56        8.14     17.95 o 
  -5   2   0     1500.57     1514.33     56.71 o 
  -4   2   0     1273.65     1267.78     63.29 o 
  -2   2   0      551.69      571.77     22.38 o 
  -1   2   0     3912.57     3975.91     58.42 o 
   0   2   0     3817.52     4241.00     60.35 o 
   1   2   0     8167.49     8530.18     89.18 o 
   2   2   0    24007.54    25750.46    222.26 o 
   3   2   0     1656.65     1698.40     47.41 o 
   4   2   0     5337.59     5789.31    102.34 o 
   5   2   0       27.50       14.16     14.03 o 
   6   2   0      533.52      492.83     39.31 o 
   7   2   0       40.81       27.25     23.76 o 
   8   2   0       15.76       26.03     40.48 o 
   9   2   0        8.13        3.51     49.85 o 
 -10   3   0       99.32      179.31     56.88 o 
  -9   3   0       13.42       18.11     34.41 o 
  -8   3   0      147.50      279.67     59.03 o 
  -7   3   0       39.71       47.70     24.21 o 
  -6   3   0       12.47        3.18     18.15 o 
  -5   3   0        1.55       -4.01     17.15 o 
  -4   3   0     2620.89     2739.65     99.89 o 
  -3   3   0      566.64      646.35     43.38 o 
  -2   3   0      445.79      434.52     13.15 o 
  -1   3   0      255.74      267.81     14.54 o 
   0   3   0     1399.90     1456.73     32.62 o 
   1   3   0       84.39       89.04     11.02 o 
   2   3   0       86.78       80.48     12.91 o 
   3   3   0     6453.15     6683.08    143.62 o 
   4   3   0     2322.60     2301.94     67.82 o 
   5   3   0     1005.91     1018.54     65.62 o 
   6   3   0     1277.33     1239.40     66.09 o 
   7   3   0      159.25      196.76     56.48 o 
   8   3   0       10.54       -6.17     36.86 o 
   9   3   0       23.69       -3.06     43.38 o 
 -10   4   0       45.12      139.53     60.34 o 
  -9   4   0       16.83        7.97     35.81 o 
  -8   4   0      190.60      307.97     96.00 o 
  -7   4   0        2.94        3.22     22.10 o 
  -6   4   0      381.54      399.89     61.44 o 
  -5   4   0        1.30       -9.53     19.31 o 
  -4   4   0      232.37      165.11     35.31 o 
  -3   4   0       24.10       25.33      8.37 o 
  -2   4   0       58.36       60.20      6.74 o 
  -1   4   0     4962.11     5100.11     75.16 o 
   0   4   0     2858.96     2739.81     52.35 o 
   1   4   0      453.82      441.10     21.30 o 
   2   4   0     1494.32     1396.87     40.19 o 
   3   4   0       37.08       36.04     13.44 o 
   4   4   0      502.79      470.17     30.73 o 
   5   4   0     1345.64     1357.82     55.89 o 
   6   4   0      115.54       59.75     23.85 o 
   7   4   0      597.46      520.33     83.75 o 
   8   4   0       97.23       29.44     41.83 o 
   9   4   0       15.32       38.72     57.43 o 
 -10   5   0        0.14        9.23     48.20 o 
  -9   5   0      287.15      533.28    143.99 o 
  -8   5   0      388.16      690.24    129.10 o 
  -7   5   0      377.72      404.90     66.76 o 
  -6   5   0      797.49      846.89     71.91 o 
  -5   5   0     1256.91     1271.79     79.83 o 
  -4   5   0      627.10      574.67     27.03 o 
  -3   5   0      376.91      389.89     18.08 o 
  -2   5   0      463.95      462.04     24.98 o 
  -1   5   0      363.20      342.38     20.54 o 
   0   5   0      503.73      421.34     22.50 o 
   1   5   0      110.67      132.50     15.90 o 
   2   5   0     3876.57     3817.87     74.56 o 
   3   5   0      149.12      146.99     34.99 o 
   4   5   0      167.76      180.78     25.01 o 
   5   5   0        7.82       -0.26     16.22 o 
   6   5   0      322.03      434.75     72.47 o 
   7   5   0      746.27      732.25     99.09 o 
   8   5   0       38.17        9.73     44.09 o 
  -9   6   0      386.47      635.99     86.46 o 
  -8   6   0       22.72       24.07     38.57 o 
  -7   6   0      392.30      274.50     58.18 o 
  -6   6   0      163.33      145.85     42.73 o 
  -5   6   0     1732.90     1599.35     91.87 o 
  -4   6   0      597.75      536.90     32.61 o 
  -3   6   0     1253.49     1220.93     61.13 o 
  -2   6   0      108.08       61.46     18.88 o 
  -1   6   0      405.11      368.30     31.12 o 
   0   6   0       41.22       53.47     14.09 o 
   1   6   0      870.20      988.79     38.71 o 
   2   6   0      607.49      596.45     31.01 o 
   3   6   0       10.94       -1.02     10.41 o 
   4   6   0      161.55      184.60     25.76 o 
   5   6   0      300.85      320.89     54.97 o 
   6   6   0      367.32      576.84     81.99 o 
   7   6   0       76.37       63.65     42.73 o 
   8   6   0        0.67      -19.26     43.33 o 
  -9   7   0       38.75      116.16     87.70 o 
  -8   7   0       90.26       66.25     51.26 o 
  -7   7   0      244.64      160.80     49.96 o 
  -6   7   0       20.47       16.60     32.35 o 
  -5   7   0     1240.43     1231.71     56.08 o 
  -4   7   0       39.85       38.06     14.02 o 
  -3   7   0     1054.85     1033.62     45.18 o 
  -2   7   0       11.83       37.53     17.63 o 
  -1   7   0     1139.85     1121.68     43.61 o 
   0   7   0        7.05        6.19      8.50 o 
   1   7   0     1859.76     1837.96     56.90 o 
   2   7   0      308.94      320.28     25.03 o 
   3   7   0       89.28      127.24     22.75 o 
   4   7   0        1.80      -13.54     16.20 o 
   5   7   0      104.98       84.31     34.51 o 
   6   7   0      121.28      118.82     39.62 o 
   7   7   0       17.31      -13.34     33.40 o 
  -9   8   0       10.14        2.71     67.46 o 
  -8   8   0      111.89      106.43     55.22 o 
  -7   8   0      188.34      108.08     47.90 o 
  -6   8   0      194.54      128.00     45.24 o 
  -5   8   0      288.83      285.37     32.41 o 
  -4   8   0      485.88      467.26     33.37 o 
  -3   8   0      859.23      815.07     42.12 o 
  -2   8   0        2.50       -5.68      9.77 o 
  -1   8   0      811.62      810.65     39.47 o 
   0   8   0        2.91      -12.77      9.08 o 
   1   8   0     1269.34     1292.35     50.64 o 
   2   8   0       45.74       43.67     15.18 o 
   3   8   0      266.16      308.45     39.72 o 
   4   8   0        5.05       -9.88     18.66 o 
   5   8   0      103.49      113.55     39.87 o 
   6   8   0       53.52       60.69     38.12 o 
   7   8   0       35.67       10.03     37.27 o 
  -9   9   0        3.28      -39.32     48.05 o 
  -8   9   0       63.73       81.10     53.57 o 
  -7   9   0       33.20        7.02     34.06 o 
  -6   9   0      290.88      274.49     38.09 o 
  -5   9   0      168.55      180.81     28.42 o 
  -4   9   0      813.99      794.12     63.66 o 
  -3   9   0      211.31      234.62     29.13 o 
  -2   9   0       78.54      105.00     25.96 o 
  -1   9   0      156.15      195.64     25.98 o 
   0   9   0      576.18      598.69     37.33 o 
   1   9   0      466.64      482.37     33.72 o 
   2   9   0      150.76      157.05     30.72 o 
   3   9   0      215.90      232.12     41.38 o 
   4   9   0       78.44       17.15     25.08 o 
   5   9   0       36.05       57.03     29.24 o 
   6   9   0        0.52       -6.22     25.73 o 
  -8  10   0       34.38       15.55     43.18 o 
  -7  10   0      106.65      103.52     48.70 o 
  -6  10   0      150.10      150.74     50.56 o 
  -5  10   0      100.05      124.98     24.97 o 
  -4  10   0      419.62      403.18     36.85 o 
  -3  10   0       45.89       31.09     15.22 o 
  -2  10   0      903.39     1013.24     51.89 o 
  -1  10   0       72.81       64.21     17.64 o 
   0  10   0      297.02      390.93     71.15 o 
   1  10   0       84.52       90.96     19.71 o 
   2  10   0      261.38      288.54     48.80 o 
   3  10   0       38.04       12.79     19.01 o 
   4  10   0      155.73      174.24     42.28 o 
   5  10   0       62.11       74.88     33.80 o 
  -7  11   0       45.01       14.04     43.33 o 
  -6  11   0        0.31       -9.84     18.93 o 
  -5  11   0      182.84      223.94     31.25 o 
  -4  11   0        2.28        3.85     16.31 o 
  -3  11   0      433.33      432.05     42.28 o 
  -2  11   0      172.75      177.60     26.96 o 
  -1  11   0      165.16      162.50     40.25 o 
   0  11   0      165.52      183.63     29.67 o 
   1  11   0       50.18       37.85     17.59 o 
   2  11   0      307.42      492.52     53.72 o 
   3  11   0        4.31        8.58     21.12 o 
   4  11   0       33.54       22.57     23.22 o 
  -7  12   0       13.17      -14.99     41.83 o 
  -6  12   0        7.23       -0.85     35.56 o 
  -5  12   0      170.70      129.00     50.16 o 
  -4  12   0        8.62      -14.37     17.92 o 
  -3  12   0       74.87      137.97     27.77 o 
  -2  12   0       30.85       10.19     15.49 o 
  -1  12   0      139.92      143.60     28.82 o 
   0  12   0      166.23      230.15     33.31 o 
   1  12   0       66.37       61.19     23.67 o 
   2  12   0       83.07       68.86     29.24 o 
   3  12   0       78.01       61.89     28.04 o 
  -5  13   0      213.28      221.08     65.15 o 
  -4  13   0       11.15       10.73     36.61 o 
  -3  13   0      103.89      136.57     52.87 o 
  -2  13   0       40.24       51.76     41.08 o 
  -1  13   0       55.57       55.82     38.82 o 
   0  13   0       15.77       -6.27     21.72 o 
   1  13   0       76.77      166.92     41.73 o 
   2  13   0       17.87      -28.54     22.72 o 
  -3  14   0       66.90       72.07     51.11 o 
  -2  14   0       95.30      124.44     58.23 o 
   0 -14   1       31.68       19.06     24.12 o 
   1 -14   1       62.45      100.96     30.44 o 
   2 -14   1       81.79       46.80     48.10 o 
   3 -14   1       70.81       44.84     43.84 o 
   4 -14   1        6.37        8.68     46.85 o 
  -2 -13   1       71.27       70.17     26.83 o 
  -1 -13   1       51.43       59.18     27.34 o 
   0 -13   1       16.89       29.74     23.82 o 
   1 -13   1        2.03       19.67     17.88 o 
   2 -13   1      212.27      289.71     37.74 o 
   3 -13   1        2.18      -12.32     17.58 o 
   4 -13   1      204.35      255.88     46.14 o 
   5 -13   1       19.16        5.02     41.78 o 
   6 -13   1       43.33       24.18     43.08 o 
  -4 -12   1       27.91       33.60     27.23 o 
  -3 -12   1       74.79       67.91     28.69 o 
  -2 -12   1       51.71       25.83     22.57 o 
   0 -12   1        4.37        3.01     20.61 o 
   1 -12   1       15.21       36.10     17.70 o 
   2 -12   1       52.15       69.88     21.19 o 
   3 -12   1       29.26       10.70     20.51 o 
   4 -12   1       13.78       22.34     17.88 o 
   5 -12   1       62.64       52.67     25.38 o 
   6 -12   1      113.38       97.01     23.71 o 
   7 -12   1        4.99      -37.31     40.42 o 
  -5 -11   1       70.12       90.68     34.56 o 
  -4 -11   1        0.95       32.30     29.69 o 
  -3 -11   1      277.45      271.59     49.15 o 
  -2 -11   1      129.04       77.29     25.28 o 
  -1 -11   1      274.66      405.81     53.02 o 
   0 -11   1        0.55       -2.69     18.66 o 
   1 -11   1      536.80      625.49     44.98 o 
   2 -11   1       64.93       53.27     19.08 o 
   3 -11   1       29.19       22.84     16.67 o 
   4 -11   1        1.15        5.91     16.88 o 
   5 -11   1      236.82      205.49     32.87 o 
   6 -11   1      122.45       99.12     32.45 o 
   7 -11   1       14.79       28.19     41.93 o 
  -6 -10   1       88.73      102.22     40.93 o 
  -5 -10   1        1.97       15.70     24.83 o 
  -4 -10   1      130.90      109.04     35.21 o 
  -3 -10   1      261.76      240.35     42.33 o 
  -2 -10   1       22.62        2.66     18.91 o 
  -1 -10   1      171.69      180.17     36.36 o 
   0 -10   1       94.61      102.92     26.66 o 
   1 -10   1      536.53      566.20     41.25 o 
   2 -10   1       10.54       -0.65     12.58 o 
   3 -10   1       44.87       64.65     18.97 o 
   4 -10   1        0.07       -7.96     16.65 o 
   5 -10   1      144.79      110.82     27.54 o 
   6 -10   1       41.84       49.61     20.53 o 
   7 -10   1       42.63       27.74     43.64 o 
   8 -10   1       50.79       11.34     47.95 o 
  -6  -9   1       37.25       -5.27     25.23 o 
  -5  -9   1       20.94       26.83     26.83 o 
  -4  -9   1      178.36      211.76     42.63 o 
  -3  -9   1        8.63        1.50     16.30 o 
  -2  -9   1      556.99      581.71     55.81 o 
  -1  -9   1      383.98      395.04     32.63 o 
   0  -9   1      904.25      870.38     43.67 o 
   1  -9   1      471.56      508.52     33.95 o 
   2  -9   1      488.55      503.31     37.36 o 
   3  -9   1     1160.60     1088.42     51.65 o 
   4  -9   1      731.95      637.94     57.27 o 
   5  -9   1      428.24      360.27    101.54 o 
   6  -9   1      183.16      153.83     26.11 o 
   7  -9   1      150.40       77.24     43.88 o 
   8  -9   1        2.07        3.06     36.91 o 
  -7  -8   1       17.99       12.59     33.35 o 
  -6  -8   1        4.46       29.39     27.38 o 
  -5  -8   1       67.21      125.14     38.32 o 
  -4  -8   1       80.72       86.72     29.34 o 
  -3  -8   1      246.65      252.08     41.28 o 
  -2  -8   1      718.69      721.18     37.94 o 
  -1  -8   1      209.83      225.43     25.81 o 
   0  -8   1      112.26      124.91     20.02 o 
   1  -8   1       45.90       53.81     15.14 o 
   2  -8   1      174.17      207.86     29.59 o 
   3  -8   1        0.32      -13.86      9.24 o 
   4  -8   1      247.78      242.63     29.21 o 
   5  -8   1       55.63       34.27     16.31 o 
   6  -8   1      336.38      336.09     64.40 o 
   7  -8   1        0.88      -19.61     32.10 o 
   8  -8   1       61.59       51.46     43.28 o 
   9  -8   1       62.98      152.90     67.59 o 
  -7  -7   1       76.09       65.85     44.79 o 
  -6  -7   1       29.55       32.50     29.34 o 
  -5  -7   1       68.54       44.59     28.49 o 
  -4  -7   1        8.93        5.52     17.15 o 
  -3  -7   1       57.81       73.96     16.98 o 
  -2  -7   1      718.49      635.37     45.03 o 
  -1  -7   1      660.14      672.57     34.39 o 
   0  -7   1     3603.36     3683.11     93.63 o 
   1  -7   1      669.17      699.55     34.63 o 
   2  -7   1     2285.20     2344.19     66.38 o 
   3  -7   1      121.99      157.30     70.79 o 
   4  -7   1     1086.87     1017.28     64.41 o 
   5  -7   1       53.50       45.83     17.78 o 
   6  -7   1      591.82      567.12     77.93 o 
   7  -7   1        1.19       -5.42     29.64 o 
   8  -7   1      306.03      456.76     79.85 o 
   9  -7   1       87.12      102.00    126.62 o 
  -8  -6   1        1.41       -9.68     35.46 o 
  -7  -6   1       13.71       37.67     38.87 o 
  -6  -6   1       39.38       22.22     29.69 o 
  -5  -6   1        1.58      -13.89     20.01 o 
  -4  -6   1      623.93      589.17     34.20 o 
  -3  -6   1      256.43      245.88     43.84 o 
  -2  -6   1      105.61      147.36     44.06 o 
  -1  -6   1      118.90       94.74     31.60 o 
   0  -6   1     1673.95     1742.15     93.75 o 
   1  -6   1     1637.12     1601.69     48.35 o 
   2  -6   1       12.34        8.51      7.75 o 
   3  -6   1     2477.40     2338.31     65.35 o 
   4  -6   1     1627.06     1678.04     62.48 o 
   5  -6   1        7.56        2.01     23.22 o 
   6  -6   1      396.50      486.86     72.62 o 
   8  -6   1      483.68      780.62     84.93 o 
   9  -6   1       36.08       43.82     41.96 o 
  -8  -5   1       25.71       65.05     49.25 o 
  -7  -5   1       62.68       45.49     43.59 o 
  -6  -5   1        1.51      -15.85     28.34 o 
  -5  -5   1        4.05        5.03     14.28 o 
  -4  -5   1       26.51       14.49     12.87 o 
  -3  -5   1     1387.03     1411.27     44.49 o 
  -2  -5   1      966.41     1026.27     45.16 o 
  -1  -5   1      308.60      263.50     18.15 o 
   0  -5   1      141.56      158.83     16.61 o 
   1  -5   1     5387.67     5491.04     91.84 o 
   2  -5   1      273.47      297.91     22.05 o 
   3  -5   1     1094.81     1081.10     41.87 o 
   4  -5   1     2790.26     2923.18     76.94 o 
   5  -5   1      767.15      704.72     61.08 o 
   6  -5   1       53.02       32.75     33.65 o 
   7  -5   1      134.31      228.53     45.30 o 
   8  -5   1      319.67      405.28     92.70 o 
   9  -5   1        0.75       -1.76     34.96 o 
  -9  -4   1        1.92        7.17     49.95 o 
  -8  -4   1       62.74       72.87     48.90 o 
  -7  -4   1        0.19      -31.45     29.99 o 
  -6  -4   1       14.82      -18.86     28.49 o 
  -5  -4   1     1250.84     1271.45     51.45 o 
  -4  -4   1      914.12      856.50     38.24 o 
  -3  -4   1        0.53       -3.23      7.75 o 
  -2  -4   1     4039.29     3996.41     66.35 o 
  -1  -4   1      209.64      191.14     13.68 o 
   0  -4   1        3.37        0.82      5.02 o 
   1  -4   1       47.81       32.77      8.04 o 
   2  -4   1     2100.13     2064.98     50.33 o 
   3  -4   1     2278.52     2361.09     60.14 o 
   4  -4   1      202.45      164.61     34.61 o 
   5  -4   1     2916.29     2937.53    118.15 o 
   6  -4   1        0.27       -0.98     26.48 o 
   7  -4   1      657.35      726.50     50.82 o 
   8  -4   1       19.65       10.83     31.60 o 
   9  -4   1      103.54      140.38     53.12 o 
  10  -4   1        3.72      -26.53     43.58 o 
  -9  -3   1       23.76       36.21     49.95 o 
  -8  -3   1        2.23      -28.04     34.51 o 
  -7  -3   1        1.19        4.46     34.01 o 
  -6  -3   1      313.51      419.86     71.87 o 
  -5  -3   1      566.79      615.38     35.48 o 
  -4  -3   1      247.50      287.32     23.83 o 
  -3  -3   1      178.54      193.89     28.49 o 
  -2  -3   1       20.55        9.68      6.66 o 
  -1  -3   1      115.59      108.70     11.01 o 
   0  -3   1     1673.78     1594.99     33.48 o 
   1  -3   1      711.58      741.43     24.71 o 
   2  -3   1      216.25      174.99     21.47 o 
   3  -3   1       62.51       57.42     12.56 o 
   4  -3   1       10.87       14.29     16.95 o 
   5  -3   1       58.64       87.54     31.15 o 
   6  -3   1      133.33      216.53     32.84 o 
   7  -3   1      513.19      513.21     70.06 o 
   8  -3   1       98.52       68.46     41.33 o 
   9  -3   1       38.93       53.62     42.18 o 
  10  -3   1        0.07      -16.40     35.36 o 
  -9  -2   1       57.75      179.26     68.96 o 
  -8  -2   1        1.32       -7.52     34.91 o 
  -7  -2   1      219.66      260.71     36.57 o 
  -6  -2   1       37.11       30.08     17.67 o 
  -5  -2   1      472.26      452.82     30.24 o 
  -4  -2   1      206.86      252.20     24.65 o 
  -3  -2   1     4249.67     4626.11     74.68 o 
  -2  -2   1      885.94      969.18     26.38 o 
  -1  -2   1        8.14        0.97      3.76 o 
   0  -2   1     6953.75     7713.76     76.98 o 
   1  -2   1      620.15      637.04     20.27 o 
   2  -2   1      237.02      214.65     14.31 o 
   3  -2   1        5.16        2.26     11.08 o 
   4  -2   1     2020.94     1946.32     74.37 o 
   5  -2   1      188.15      272.02     85.94 o 
   6  -2   1      457.91      534.82     62.23 o 
   7  -2   1      405.33      522.74     68.35 o 
   8  -2   1       95.84      146.76     46.94 o 
   9  -2   1       40.86       37.67     36.11 o 
  10  -2   1       25.83       27.23     43.59 o 
 -10  -1   1        3.16       16.05     53.12 o 
  -9  -1   1       23.88       24.88     41.83 o 
  -8  -1   1        2.90      -16.00     27.24 o 
  -7  -1   1      547.49      481.54     48.05 o 
  -6  -1   1      144.09      182.97     35.96 o 
  -5  -1   1      354.98      293.41     31.00 o 
  -4  -1   1      137.07      167.07     25.83 o 
  -3  -1   1     1009.08      861.88     36.91 o 
  -2  -1   1     3418.21     3673.70     52.49 o 
  -1  -1   1    12460.59    13701.91    174.81 o 
   0  -1   1      392.68      408.67     15.50 o 
   1  -1   1     1139.72     1332.52     22.44 o 
   2  -1   1      260.54      258.27     16.08 o 
   3  -1   1      308.39      342.19     25.10 o 
   4  -1   1     1748.62     1769.05     72.16 o 
   5  -1   1      150.43      118.32     29.44 o 
   6  -1   1       19.51       13.24     20.86 o 
   7  -1   1       89.78       60.74     33.80 o 
   8  -1   1       38.72       48.05     35.96 o 
   9  -1   1       22.72       10.23     33.96 o 
 -10   0   1       19.51        0.25     41.88 o 
  -8   0   1       54.07       36.06     30.75 o 
  -7   0   1      156.08      210.00     41.53 o 
  -6   0   1      749.04      716.61     52.05 o 
  -5   0   1     1475.28     1461.19     66.19 o 
  -4   0   1       21.55       30.74     12.30 o 
  -3   0   1     1050.81      983.10     31.17 o 
  -2   0   1     1311.15     1431.91     41.07 o 
  -1   0   1    12134.33    14389.38    173.11 o 
   0   0   1      945.80      854.72     15.05 o 
   1   0   1     1367.17     1337.68     36.41 o 
   2   0   1        2.54        6.72      9.48 o 
   3   0   1     3005.45     2908.95     81.34 o 
   4   0   1      300.41      308.56     37.41 o 
   5   0   1      173.22      176.60     32.95 o 
   6   0   1      186.55      196.16     37.72 o 
   7   0   1      401.73      451.75     60.54 o 
   8   0   1        1.78      -21.92     26.88 o 
   9   0   1        0.49       -2.61     32.75 o 
  -9   1   1        8.30       20.31     31.15 o 
  -8   1   1      103.50      121.83     37.77 o 
  -7   1   1      332.27      399.39     55.92 o 
  -6   1   1      652.17      636.02     37.84 o 
  -5   1   1      159.04      246.68     37.21 o 
  -4   1   1     2559.34     2329.39     80.99 o 
  -3   1   1        3.46      -10.03      8.02 o 
  -2   1   1      111.06      110.84     17.41 o 
  -1   1   1     4965.61     5424.43     60.54 o 
   0   1   1     8708.10     9255.09    112.10 o 
   1   1   1      900.17     1020.30     34.70 o 
   2   1   1    18942.89    20546.72    255.85 o 
   3   1   1     3469.81     3476.87     91.02 o 
   4   1   1      426.23      479.23     38.17 o 
   5   1   1      712.06      667.41     49.19 o 
   6   1   1       18.67       13.99     21.97 o 
   7   1   1      348.94      548.01     67.20 o 
   8   1   1       23.30        7.37     31.00 o 
   9   1   1       54.21       51.71     46.89 o 
  -9   2   1        1.30      -22.37     28.69 o 
  -8   2   1      131.63      194.40     48.45 o 
  -7   2   1       11.67        7.56     30.72 o 
  -6   2   1        6.96       17.55     17.62 o 
  -5   2   1       68.74       43.53     24.93 o 
  -4   2   1     1596.69     1564.60     70.41 o 
  -3   2   1     1034.68     1040.86     51.00 o 
  -2   2   1     3666.85     4388.39     97.09 o 
  -1   2   1       80.30       88.40      6.94 o 
   0   2   1     6179.07     6443.54     71.16 o 
   1   2   1     4433.71     4567.25     63.56 o 
   2   2   1    19164.30    21138.79    197.90 o 
   3   2   1        9.43       17.45     14.09 o 
   4   2   1     3004.15     3129.45     98.39 o 
   5   2   1      325.50      370.85     47.49 o 
   6   2   1       80.40      149.66     36.76 o 
   7   2   1      118.22      124.58     30.65 o 
   8   2   1       23.68       47.90     42.08 o 
   9   2   1       75.65       37.31     50.76 o 
 -10   3   1        2.08      -45.99     33.80 o 
  -9   3   1      114.80      245.96     63.00 o 
  -8   3   1      165.77      304.66     87.44 o 
  -7   3   1       45.13       75.41     27.96 o 
  -6   3   1      737.62      706.83     60.48 o 
  -5   3   1       75.55      107.18     31.00 o 
  -4   3   1      414.99      363.22     37.16 o 
  -3   3   1       31.20       33.96     16.10 o 
  -2   3   1     8369.12     8525.41     79.40 o 
  -1   3   1      473.90      530.01     15.88 o 
   0   3   1      710.63      646.92     26.40 o 
   1   3   1     3588.36     3609.94     59.32 o 
   2   3   1     2363.58     2431.98     54.64 o 
   3   3   1      209.84      201.76     23.17 o 
   4   3   1     6302.54     6471.20    117.20 o 
   5   3   1      219.51      227.56     30.86 o 
   6   3   1     1838.11     1912.40     87.51 o 
   7   3   1       16.74       52.16     27.47 o 
   8   3   1       13.73      -10.73     40.07 o 
   9   3   1        4.25        9.18     49.85 o 
 -10   4   1       46.55       39.47     49.65 o 
  -9   4   1       88.61      173.27     49.30 o 
  -8   4   1      104.81      148.44     40.19 o 
  -7   4   1      466.53      620.12     77.08 o 
  -6   4   1        3.18      -15.40     20.72 o 
  -5   4   1      783.22      697.40     57.57 o 
  -4   4   1       69.79       68.41     25.28 o 
  -3   4   1     1542.52     1365.15     36.48 o 
  -2   4   1      105.32      117.95      9.73 o 
  -1   4   1     3206.59     3111.80     56.79 o 
   0   4   1        4.00        2.58      5.20 o 
   1   4   1     5626.02     5695.82     85.23 o 
   2   4   1     1129.44     1088.32     43.73 o 
   3   4   1      572.47      528.98     30.69 o 
   4   4   1     1409.70     1509.07     91.72 o 
   5   4   1      115.67       80.86     22.97 o 
   6   4   1     2419.99     2311.62     83.31 o 
   7   4   1        8.25      -16.30     34.86 o 
   8   4   1      312.71      184.32     61.19 o 
 -10   5   1       73.73      111.24     60.59 o 
  -9   5   1       35.81       40.69     42.91 o 
  -8   5   1      235.12      422.96     83.41 o 
  -7   5   1      205.72      172.63     50.01 o 
  -6   5   1       15.18       -9.58     24.63 o 
  -5   5   1      503.81      476.03     26.89 o 
  -4   5   1       34.90       26.07      7.58 o 
  -3   5   1      790.49      987.51     38.02 o 
  -2   5   1      125.38      147.58     16.91 o 
  -1   5   1       69.03       40.14      9.42 o 
   0   5   1      364.25      398.90     22.50 o 
   1   5   1     1667.23     1615.21     46.40 o 
   2   5   1       71.23       72.31     14.73 o 
   3   5   1      462.62      461.25     28.96 o 
   4   5   1        4.84       12.46     14.41 o 
   5   5   1     1146.39     1134.88     55.90 o 
   6   5   1     1185.12     1286.38    104.21 o 
   7   5   1      190.62      183.37     63.40 o 
   8   5   1      393.32      352.04     82.21 o 
  -9   6   1        8.31       26.57     39.84 o 
  -8   6   1      221.61      173.94     54.32 o 
  -7   6   1       41.02       13.14     33.15 o 
  -6   6   1     1109.74     1056.81     81.44 o 
  -5   6   1      242.75      245.06     47.90 o 
  -4   6   1     2440.95     2383.81     46.60 o 
  -3   6   1      323.16      323.65     16.81 o 
  -2   6   1      290.06      272.77     33.18 o 
  -1   6   1       64.20      138.58     17.89 o 
   0   6   1      782.62      685.00     31.45 o 
   1   6   1     1070.00     1065.40     50.17 o 
   2   6   1     1313.07     1192.98     45.06 o 
   3   6   1      420.40      404.35     28.67 o 
   4   6   1       16.18       16.83     16.03 o 
   5   6   1       18.01       14.67     18.27 o 
   6   6   1       98.54       84.36     41.53 o 
   7   6   1      149.67       59.64     38.57 o 
   8   6   1      120.63       88.73     51.41 o 
  -8   7   1       29.54       38.22     47.95 o 
  -7   7   1       46.96       42.33     35.51 o 
  -6   7   1       44.19       79.54     37.16 o 
  -5   7   1      445.41      404.46     34.36 o 
  -4   7   1      319.93      325.84     37.62 o 
  -3   7   1       70.69       54.78     13.07 o 
  -2   7   1      363.07      409.64     46.67 o 
  -1   7   1      265.56      273.28     23.96 o 
   0   7   1       36.95       24.70     11.66 o 
   1   7   1        5.00        0.41      9.29 o 
   2   7   1      139.26      133.38     21.05 o 
   3   7   1      179.38      177.41     47.42 o 
   4   7   1      205.93      220.92     50.73 o 
   5   7   1       49.05       58.93     30.14 o 
   6   7   1       22.45       70.52     36.76 o 
   7   7   1       43.65       23.57     35.86 o 
  -9   8   1        9.38       -7.47     46.79 o 
  -8   8   1        3.99      -24.48     37.87 o 
  -7   8   1       48.51       -6.02     34.21 o 
  -6   8   1       38.98       23.57     34.96 o 
  -5   8   1      572.19      516.83     40.65 o 
  -4   8   1     1038.28      988.08     54.61 o 
  -3   8   1     1046.38     1027.91     57.04 o 
  -2   8   1      723.76      747.38     46.71 o 
  -1   8   1       95.82       89.22     18.01 o 
   0   8   1      388.66      391.65     84.40 o 
   1   8   1      121.97      142.43     21.65 o 
   2   8   1      172.44      241.41     29.04 o 
   3   8   1       47.50       49.11     17.38 o 
   4   8   1      140.36      144.45     36.61 o 
   5   8   1       42.64      113.55     37.77 o 
   6   8   1       30.12       -7.97     28.24 o 
  -9   9   1       24.55       -9.93     49.76 o 
  -8   9   1       50.00       43.99     47.05 o 
  -7   9   1        5.31       -1.40     37.32 o 
  -6   9   1       12.22       12.79     30.80 o 
  -5   9   1      391.76      490.00     70.88 o 
  -4   9   1       19.11        6.61     13.29 o 
  -3   9   1      528.65      516.03     35.66 o 
  -2   9   1       41.71       67.35     18.22 o 
  -1   9   1      649.60      695.35     40.41 o 
   0   9   1      278.62      309.48     37.07 o 
   1   9   1      103.50      118.17     23.11 o 
   2   9   1       87.64      105.60     22.67 o 
   3   9   1      319.70      328.31     48.75 o 
   4   9   1       30.78       33.25     19.66 o 
   5   9   1       13.08       22.57     23.47 o 
   6   9   1       75.27       52.41     32.10 o 
  -8  10   1       65.79       40.78     45.99 o 
  -7  10   1        4.82        5.22     35.26 o 
  -6  10   1       84.72      122.18     27.06 o 
  -5  10   1      212.02      283.05     34.34 o 
  -4  10   1      301.21      290.08     34.59 o 
  -3  10   1      629.97      689.34     43.16 o 
  -2  10   1       42.90       12.06     15.72 o 
  -1  10   1      933.92      936.22     49.31 o 
   0  10   1       48.56       36.18     16.68 o 
   1  10   1      368.06      413.57     36.87 o 
   2  10   1       14.01       21.51     17.48 o 
   3  10   1      254.31      303.59     47.39 o 
   4  10   1        4.30       38.27     23.72 o 
   5  10   1       43.42       14.24     26.33 o 
  -7  11   1       10.71        6.57     38.77 o 
  -6  11   1      112.63      128.70     50.86 o 
  -5  11   1        1.33      -41.45     27.63 o 
  -4  11   1      312.91      404.70     73.38 o 
  -3  11   1        3.45       -0.88     15.98 o 
  -2  11   1      272.92      369.10     60.06 o 
  -1  11   1      304.66      338.85     36.73 o 
   0  11   1       69.16       64.89     20.47 o 
   1  11   1      163.57      202.07     30.19 o 
   2  11   1       36.64       15.35     20.26 o 
   3  11   1      127.35       70.67     26.33 o 
   4  11   1        9.64       26.53     23.57 o 
  -7  12   1       13.50       -6.97     36.51 o 
  -6  12   1      245.07      198.21     63.15 o 
  -5  12   1       42.00       40.32     39.87 o 
  -4  12   1        1.29       -2.16     37.62 o 
  -3  12   1       79.87       49.05     44.69 o 
  -2  12   1      285.82      340.56     65.40 o 
  -1  12   1       24.75        3.76     30.90 o 
   0  12   1       28.48       55.22     21.87 o 
   1  12   1       94.43       80.30     25.73 o 
   2  12   1      103.24      146.00     34.21 o 
   3  12   1        6.05       -2.76     26.18 o 
  -5  13   1        4.04        2.46     37.97 o 
  -4  13   1       26.20       11.89     35.36 o 
  -3  13   1       48.44       11.34     44.34 o 
  -2  13   1       89.00       89.53     50.81 o 
  -1  13   1       19.15       36.41     42.63 o 
  -3  14   1       54.84       86.07     54.77 o 
  -2  14   1       14.87      -20.72     42.53 o 
  -1 -14   2       69.16      105.88     33.75 o 
   0 -14   2       18.43       18.21     24.78 o 
   1 -14   2      105.80      127.14     31.55 o 
   2 -14   2       61.08       78.39     29.69 o 
   3 -14   2       65.36       98.39     26.55 o 
   4 -14   2      107.23      170.02     52.69 o 
  -3 -13   2        3.49        3.91     24.73 o 
  -2 -13   2      106.50      146.10     38.37 o 
  -1 -13   2        1.77       10.98     20.66 o 
   0 -13   2       46.42       76.64     30.65 o 
   2 -13   2       18.93       31.03     20.24 o 
   3 -13   2      230.54      278.25     45.44 o 
   4 -13   2        0.46      -13.72     19.16 o 
   5 -13   2      214.19      166.10     32.82 o 
   6 -13   2       61.21       48.86     23.21 o 
  -4 -12   2       20.48       56.68     31.30 o 
  -3 -12   2        4.47      -24.88     25.93 o 
  -2 -12   2       77.84      125.44     32.70 o 
  -1 -12   2      101.86       94.84     29.29 o 
   0 -12   2      202.42      212.16     41.18 o 
   1 -12   2       15.06       33.03     18.68 o 
   2 -12   2        5.51        7.10     14.18 o 
   3 -12   2        3.01       19.27     18.11 o 
   4 -12   2      292.87      256.53     38.46 o 
   5 -12   2      340.17      271.59     37.31 o 
   6 -12   2       32.13      -10.52     23.20 o 
   7 -12   2        7.97       11.88     20.25 o 
  -5 -11   2       35.38       52.06     30.80 o 
  -4 -11   2       88.39       41.78     28.79 o 
  -3 -11   2        7.50       -7.22     22.37 o 
  -2 -11   2      238.66      333.48     48.25 o 
  -1 -11   2      160.94      121.58     29.64 o 
   0 -11   2      389.60      441.27     42.74 o 
   1 -11   2       34.82       47.64     18.71 o 
   2 -11   2        3.01      -10.03     13.33 o 
   3 -11   2       41.27       42.88     19.82 o 
   4 -11   2      436.40      467.02     45.24 o 
   5 -11   2      273.60      273.15     36.11 o 
   6 -11   2       79.48       49.84     24.66 o 
   7 -11   2       42.79       10.28     41.38 o 
  -6 -10   2        9.18        7.92     28.59 o 
  -5 -10   2      102.92      124.84     35.56 o 
  -4 -10   2       57.21       35.76     24.73 o 
  -3 -10   2       11.87      -13.04     16.15 o 
  -2 -10   2      182.11      193.70     36.11 o 
  -1 -10   2      308.70      374.77     46.52 o 
   0 -10   2      632.85      526.52     54.95 o 
   1 -10   2      504.95      509.48     36.10 o 
   2 -10   2      412.43      427.35     36.44 o 
   3 -10   2      102.35       96.16     21.58 o 
   4 -10   2      249.01      240.52     30.88 o 
   5 -10   2        0.22      -21.51     16.31 o 
   6 -10   2      168.15      153.84     29.21 o 
   7 -10   2        0.10       -4.82     39.07 o 
   8 -10   2      114.21       91.18     53.27 o 
  -6  -9   2        0.98      -25.33     23.47 o 
  -5  -9   2      170.21      274.05     49.71 o 
  -4  -9   2       33.87       45.54     22.42 o 
  -3  -9   2      596.41      568.32     55.56 o 
  -2  -9   2        0.84       18.31     18.66 o 
  -1  -9   2      932.69      944.89     44.95 o 
   0  -9   2      498.61      521.80     42.09 o 
   1  -9   2      649.61      686.91     44.13 o 
   2  -9   2      177.68      192.88     26.29 o 
   3  -9   2      812.71      785.87     44.64 o 
   4  -9   2      263.06      297.84     33.29 o 
   5  -9   2       75.28       70.93     20.74 o 
   6  -9   2      274.12      217.04     70.77 o 
   7  -9   2        4.77      -18.76     33.10 o 
   8  -9   2      105.87      211.06    101.11 o 
  -7  -8   2        1.16      -22.62     29.09 o 
  -6  -8   2       77.02       62.84     35.06 o 
  -5  -8   2       66.45       48.90     26.13 o 
  -4  -8   2       20.13       37.67     24.68 o 
  -3  -8   2      136.51      159.89     31.50 o 
  -2  -8   2       66.89       73.71     16.96 o 
  -1  -8   2     1663.48     1747.00     56.84 o 
   0  -8   2      226.35      261.32     39.22 o 
   1  -8   2      966.21      841.09     40.50 o 
   2  -8   2        8.00        7.85     10.34 o 
   3  -8   2      996.71      954.75     46.29 o 
   4  -8   2       47.62       39.25     15.10 o 
   5  -8   2      974.22      954.91     55.24 o 
   6  -8   2        5.51       -2.91     28.49 o 
   7  -8   2      228.33      245.56     61.79 o 
   8  -8   2       30.14       35.66     48.43 o 
   9  -8   2       46.07       55.84     58.86 o 
  -8  -7   2       40.22       61.59     48.45 o 
  -7  -7   2       14.30        5.52     32.50 o 
  -6  -7   2      174.60      162.05     44.84 o 
  -5  -7   2        0.49       -8.32     21.87 o 
  -4  -7   2      218.81      181.36     36.26 o 
  -3  -7   2        0.34        7.84     10.90 o 
  -2  -7   2      605.39      658.40     37.61 o 
  -1  -7   2      582.54      514.42     28.54 o 
   0  -7   2     1328.54     1400.59     77.88 o 
   1  -7   2      479.50      421.00     29.69 o 
   2  -7   2      118.72       94.85     17.60 o 
   3  -7   2      339.26      324.35     28.11 o 
   4  -7   2        1.13        3.11     10.47 o 
   5  -7   2      350.74      312.00     34.85 o 
   6  -7   2      149.72      163.56     48.10 o 
   7  -7   2      115.54      100.86     51.11 o 
   8  -7   2       13.56      -16.11     36.18 o 
   9  -7   2       26.69        5.15     44.29 o 
  -8  -6   2        6.76       -4.92     35.91 o 
  -7  -6   2        6.17       20.16     33.35 o 
  -6  -6   2       84.49       88.93     36.21 o 
  -5  -6   2      422.97      425.72     59.94 o 
  -4  -6   2      132.86       86.42     27.18 o 
  -3  -6   2        9.23       11.04     10.08 o 
  -2  -6   2      777.97      688.12     56.79 o 
  -1  -6   2      340.55      307.08     29.47 o 
   0  -6   2     1019.21     1027.19     37.08 o 
   1  -6   2     1024.02     1000.80     59.25 o 
   2  -6   2     2099.73     2061.60     58.68 o 
   3  -6   2     1539.14     1587.39     54.52 o 
   4  -6   2       76.65       78.47     17.45 o 
   5  -6   2      768.66      748.27     43.81 o 
   6  -6   2      431.17      562.90     73.92 o 
   7  -6   2      354.45      483.24    179.90 o 
   8  -6   2        1.12      -20.54     29.51 o 
   9  -6   2        2.62        4.97     39.22 o 
  -9  -5   2       41.31       37.87     55.67 o 
  -8  -5   2        4.56      -11.99     36.01 o 
  -7  -5   2       41.00       35.76     35.41 o 
  -6  -5   2       44.70        7.17     27.69 o 
  -5  -5   2      735.23      770.46     67.70 o 
  -4  -5   2      260.36      243.63     21.47 o 
  -3  -5   2     1195.72     1082.63     36.52 o 
  -2  -5   2      690.77      666.53     27.21 o 
  -1  -5   2      691.46      636.87     25.99 o 
   0  -5   2     2816.21     2761.88     56.48 o 
   1  -5   2     3818.47     3897.71     71.90 o 
   2  -5   2     2524.57     2385.59     59.45 o 
   3  -5   2      699.13      691.91     34.22 o 
   4  -5   2      779.43      749.75     39.09 o 
   5  -5   2      105.24      141.29     37.16 o 
   6  -5   2      316.02      500.48     57.09 o 
   7  -5   2       35.46       33.44     26.89 o 
   8  -5   2      286.71      480.04     82.51 o 
   9  -5   2        1.13      -48.90     39.32 o 
  -9  -4   2       35.55       43.93     59.28 o 
  -8  -4   2      117.39      128.55     55.22 o 
  -7  -4   2      488.33      546.81     81.14 o 
  -6  -4   2        5.21        3.71     25.93 o 
  -5  -4   2      132.98      162.35     34.88 o 
  -4  -4   2      337.40      345.75     29.74 o 
  -3  -4   2      239.17      237.32     17.52 o 
  -2  -4   2     2012.62     2205.95     44.36 o 
  -1  -4   2     1071.96      990.32     28.24 o 
   0  -4   2     1659.59     1681.91     38.83 o 
   1  -4   2       59.29       61.93     11.04 o 
   2  -4   2      292.19      293.84     19.47 o 
   3  -4   2        4.50        7.23      7.52 o 
   4  -4   2     1299.59     1228.51     70.71 o 
   5  -4   2      317.44      365.26     62.32 o 
   6  -4   2      917.04      891.14     53.07 o 
   7  -4   2       53.37      104.42     43.98 o 
   8  -4   2      250.99      247.92     60.89 o 
   9  -4   2       17.06       26.28     40.78 o 
  -9  -3   2        9.35        6.82     40.78 o 
  -8  -3   2      174.64      143.80     57.08 o 
  -7  -3   2      321.97      349.68     69.76 o 
  -6  -3   2     1123.13     1106.47     50.15 o 
  -5  -3   2      309.32      319.29     26.62 o 
  -4  -3   2      239.23      222.25     19.85 o 
  -3  -3   2     4167.90     4203.62     88.64 o 
  -2  -3   2      722.95      767.60     21.89 o 
  -1  -3   2     4850.24     4747.66     59.32 o 
   0  -3   2       23.30       13.34      9.50 o 
   1  -3   2    28728.70    29670.10    246.71 o 
   2  -3   2     1670.38     1714.60     44.25 o 
   3  -3   2      885.91      826.60     35.76 o 
   4  -3   2      498.89      485.20     32.13 o 
   5  -3   2     2005.47     2062.35     70.06 o 
   6  -3   2      213.56      310.96     51.86 o 
   7  -3   2      191.93      197.61     49.61 o 
   8  -3   2       74.19       90.23     44.74 o 
   9  -3   2       16.00      -17.16     32.85 o 
  -9  -2   2       34.13       42.73     46.09 o 
  -8  -2   2       39.80       39.27     44.59 o 
  -7  -2   2       40.67        3.16     29.44 o 
  -6  -2   2      620.50      599.38     37.16 o 
  -5  -2   2       41.18       43.00     15.28 o 
  -4  -2   2        5.36       -5.36      8.54 o 
  -3  -2   2     3817.01     3965.07     63.43 o 
  -2  -2   2        5.73        3.26      5.27 o 
  -1  -2   2     3656.33     3816.87     80.49 o 
   0  -2   2        3.31       -2.41      3.55 o 
   1  -2   2      488.60      436.20     12.80 o 
   2  -2   2     4212.03     4212.66     90.25 o 
   3  -2   2      249.05      292.54     55.32 o 
   4  -2   2      935.73      977.57     57.52 o 
   5  -2   2      649.49      662.20     52.30 o 
   6  -2   2       19.90       -1.71     20.46 o 
   7  -2   2      878.99      923.81     73.82 o 
   8  -2   2        1.83       -0.40     29.19 o 
   9  -2   2       91.38       81.50     44.89 o 
 -10  -1   2       75.49      139.78     63.90 o 
  -9  -1   2       59.60       63.00     51.41 o 
  -8  -1   2       15.93       55.77     42.28 o 
  -7  -1   2        0.59       -1.04     16.19 o 
  -6  -1   2      905.27      860.83     54.51 o 
  -5  -1   2       25.70       14.14     15.95 o 
  -4  -1   2    10100.92     9900.89    160.07 o 
  -3  -1   2     1504.46     1457.58     36.07 o 
  -2  -1   2        5.68        1.42      4.32 o 
  -1  -1   2      666.68      754.82     28.03 o 
   0  -1   2       10.04       25.98      6.30 o 
   1  -1   2      690.32      628.63     19.47 o 
   2  -1   2     2697.93     2381.75     67.10 o 
   3  -1   2     1606.56     1594.38     62.58 o 
   4  -1   2       78.96      121.28     26.68 o 
   5  -1   2       17.83        5.97     16.65 o 
   6  -1   2        6.01       32.05     23.22 o 
   7  -1   2      302.05      375.06     60.19 o 
   8  -1   2       79.31       88.63     39.82 o 
   9  -1   2      132.80      106.03     51.11 o 
 -10   0   2        0.59       -9.28     36.71 o 
  -9   0   2      142.34      239.79     64.00 o 
  -8   0   2       68.15       40.02     30.54 o 
  -7   0   2      533.78      549.46     49.55 o 
  -6   0   2       36.99        6.62     20.41 o 
  -5   0   2      208.10      249.75     27.28 o 
  -4   0   2       57.10       41.28     16.75 o 
  -3   0   2      547.61      599.26     32.65 o 
  -2   0   2      940.17     1033.14     34.65 o 
  -1   0   2      612.82      608.11     12.68 o 
   0   0   2      912.21      905.09     15.00 o 
   1   0   2     7816.09     8531.62    127.98 o 
   2   0   2      780.09      802.41     39.01 o 
   3   0   2      794.33      833.35     45.99 o 
   4   0   2     1007.44     1041.06     58.27 o 
   5   0   2       43.14       10.88     17.25 o 
   6   0   2      857.92      852.00     64.09 o 
   7   0   2       85.00      102.22     37.67 o 
   8   0   2       85.72      137.17     45.19 o 
   9   0   2       63.55       97.20     48.20 o 
  -8   1   2      149.46      120.17     39.07 o 
  -7   1   2      336.31      407.41     55.32 o 
  -6   1   2       30.07       33.16     17.93 o 
  -5   1   2     1647.51     1734.65     76.83 o 
  -4   1   2      112.01      103.92     23.72 o 
  -3   1   2        6.67        4.71     11.64 o 
  -2   1   2      206.49      243.30     19.96 o 
  -1   1   2     2816.63     2941.49     63.84 o 
   0   1   2      190.02      173.72     11.10 o 
   1   1   2     8139.94     8328.92    131.64 o 
   2   1   2     3939.98     4307.71     97.79 o 
   3   1   2     4647.08     4889.72    118.30 o 
   4   1   2      156.91      189.64     33.35 o 
   5   1   2      176.72      278.96     44.13 o 
   6   1   2      266.75      357.05     53.62 o 
   7   1   2       17.91        5.12     27.08 o 
   8   1   2        9.45       -6.62     29.74 o 
  -9   2   2       29.63       20.41     34.11 o 
  -8   2   2       72.87       92.12     30.69 o 
  -7   2   2      118.10      207.48     73.05 o 
  -6   2   2      288.11      238.08     43.58 o 
  -5   2   2     1096.58     1158.70     67.10 o 
  -4   2   2     1037.21     1063.22     58.22 o 
  -3   2   2     1300.29     1518.86     61.83 o 
  -2   2   2     7936.84     8254.09    107.62 o 
  -1   2   2     6359.13     6603.33     71.14 o 
   0   2   2      316.22      313.46     13.77 o 
   1   2   2      750.67      675.64     24.50 o 
   2   2   2       24.36       32.35     14.44 o 
   3   2   2     6662.87     7022.79    149.79 o 
   4   2   2     1778.68     1835.14     79.38 o 
   5   2   2     1236.31     1107.75     67.15 o 
   6   2   2       87.55      129.20     37.52 o 
   7   2   2       99.36      130.90     41.13 o 
   8   2   2       42.61       25.68     26.06 o 
   9   2   2        4.80       49.41     52.87 o 
 -10   3   2      101.89       99.56     47.70 o 
  -9   3   2       14.83        2.00     41.00 o 
  -8   3   2      132.90      223.21     40.56 o 
  -7   3   2      131.95      175.49     47.04 o 
  -6   3   2      168.10      149.36     39.37 o 
  -5   3   2     2533.44     2709.91    105.96 o 
  -4   3   2     1443.58     1390.54     69.60 o 
  -3   3   2      657.95      680.58     27.33 o 
  -2   3   2      142.03      146.77      9.37 o 
  -1   3   2      582.20      684.35     23.71 o 
   0   3   2      296.06      306.53     15.69 o 
   1   3   2      712.43      764.78     27.94 o 
   2   3   2      821.90      844.67     43.83 o 
   3   3   2       86.62       70.58     24.25 o 
   4   3   2      743.01      746.36     40.19 o 
   5   3   2      484.48      458.62     38.36 o 
   6   3   2      207.84      217.84     36.22 o 
   7   3   2      178.06      179.49     37.79 o 
   8   3   2        0.63        1.15     44.64 o 
   9   3   2       18.11       96.35     60.09 o 
 -10   4   2       20.50        3.26     42.28 o 
  -9   4   2      127.13      242.16     50.71 o 
  -8   4   2      214.01      314.37     66.25 o 
  -7   4   2       64.47       46.64     33.65 o 
  -6   4   2      375.60      379.32     58.13 o 
  -5   4   2      207.54      276.66     45.29 o 
  -4   4   2     1485.42     1376.60     82.79 o 
  -3   4   2     1480.04     1522.68     41.38 o 
  -2   4   2      307.42      291.83     14.29 o 
  -1   4   2     1486.10     1413.37     68.83 o 
   0   4   2     3620.50     3531.93     82.34 o 
   1   4   2      650.26      664.14     27.88 o 
   2   4   2     1113.40     1104.62     40.79 o 
   3   4   2      342.56      336.07     29.79 o 
   4   4   2      455.57      467.08     34.42 o 
   5   4   2      309.06      404.33     42.09 o 
   6   4   2      583.62      609.48     57.82 o 
   7   4   2      283.06      339.35     72.02 o 
   8   4   2       86.40       19.81     43.84 o 
 -10   5   2        7.46        9.29     44.53 o 
  -9   5   2      250.83      509.34    186.52 o 
  -8   5   2       34.37       14.80     33.65 o 
  -7   5   2      309.24      346.82     63.40 o 
  -6   5   2      605.54      592.24     58.52 o 
  -5   5   2      719.12      674.75     50.32 o 
  -4   5   2      153.23      176.62     23.75 o 
  -3   5   2      264.55      300.37     16.04 o 
  -2   5   2      465.49      456.61     18.79 o 
  -1   5   2      231.35      245.96     18.60 o 
   0   5   2      890.39      829.70     67.25 o 
   1   5   2       12.68       12.94      9.31 o 
   2   5   2      898.19      767.27     34.80 o 
   3   5   2        0.14       -7.84     10.65 o 
   4   5   2       10.29       14.37     14.65 o 
   5   5   2        0.48        0.46     17.87 o 
   6   5   2      507.55      562.63     48.02 o 
   7   5   2       25.15       -5.17     34.26 o 
   8   5   2      275.56      145.40     61.54 o 
 -10   6   2       31.13       70.49     71.44 o 
  -8   6   2        3.83      -18.66     32.35 o 
  -7   6   2      194.27      273.95     59.43 o 
  -6   6   2      288.50      272.80     54.57 o 
  -5   6   2     1338.78     1278.71     82.14 o 
  -4   6   2      335.88      350.90     19.33 o 
  -3   6   2     1524.68     1412.77     40.63 o 
  -2   6   2      665.15      682.76     32.07 o 
  -1   6   2     1064.96     1270.80     43.35 o 
   0   6   2       44.15       44.79     16.90 o 
   1   6   2      138.10      170.90     20.93 o 
   2   6   2      710.26      660.59     34.94 o 
   3   6   2        4.51       -1.25     12.15 o 
   4   6   2       15.56        9.41     15.92 o 
   5   6   2       90.18       99.19     25.89 o 
   6   6   2      146.18      129.15     46.24 o 
   7   6   2        0.25      -12.74     40.17 o 
  -9   7   2       60.08       37.17     43.53 o 
  -8   7   2       39.08      -18.26     36.51 o 
  -7   7   2        4.93       13.54     32.90 o 
  -6   7   2      335.53      315.83     60.89 o 
  -5   7   2     1516.93     1558.33     95.13 o 
  -4   7   2      143.09      142.04     61.84 o 
  -3   7   2     1099.49     1098.12     44.96 o 
  -2   7   2       21.43       21.38     11.47 o 
  -1   7   2       70.77      140.80     23.70 o 
   0   7   2       92.86       99.95     17.05 o 
   1   7   2       25.47       19.64     11.03 o 
   2   7   2      257.93      299.83     29.80 o 
   3   7   2       13.71        2.04     12.02 o 
   4   7   2      263.74      252.26     33.35 o 
   5   7   2       81.53       80.80     34.86 o 
   6   7   2        2.72       23.42     33.20 o 
   7   7   2       16.86       25.58     39.52 o 
  -9   8   2        1.33      -62.43     42.98 o 
  -8   8   2        2.80       22.52     43.48 o 
  -7   8   2        6.91       -7.87     29.09 o 
  -6   8   2      207.35      139.33     45.94 o 
  -5   8   2       36.69       31.45     15.96 o 
  -4   8   2     1337.67     1285.74     61.73 o 
  -3   8   2      475.32      533.17     35.43 o 
  -2   8   2      247.20      271.68     27.13 o 
  -1   8   2      391.70      388.16     37.07 o 
   0   8   2        0.73        4.28     10.61 o 
   1   8   2       20.64       -1.37     12.22 o 
   2   8   2       99.33       80.09     18.89 o 
   3   8   2       27.07       23.34     17.44 o 
   4   8   2        3.71       -2.26     16.74 o 
   5   8   2       15.45       -5.57     25.18 o 
   6   8   2       34.47       44.79     37.52 o 
  -9   9   2        0.27      -33.25     41.53 o 
  -8   9   2       34.27       16.85     40.22 o 
  -7   9   2        1.05      -15.60     32.60 o 
  -6   9   2       24.68       16.90     32.05 o 
  -5   9   2       11.12        7.69     13.85 o 
  -4   9   2      439.78      457.39     64.98 o 
  -3   9   2       15.31       27.33     18.88 o 
  -2   9   2      515.95      523.13     35.14 o 
  -1   9   2      140.30      152.60     23.05 o 
   0   9   2      888.19      936.57     52.28 o 
   1   9   2      209.61      233.25     29.09 o 
   2   9   2       84.08       86.11     23.52 o 
   3   9   2        1.28       -9.85     30.27 o 
   4   9   2        9.19       16.40     23.72 o 
   5   9   2        2.07       13.79     27.23 o 
   6   9   2       26.56       18.51     35.01 o 
  -8  10   2       29.55       62.49     47.59 o 
  -7  10   2       60.78       42.93     46.24 o 
  -6  10   2        9.10       -7.47     31.10 o 
  -5  10   2       65.39       20.56     33.15 o 
  -4  10   2      157.92      191.09     52.26 o 
  -3  10   2      219.35      179.47     25.51 o 
  -2  10   2      453.60      578.88     41.26 o 
  -1  10   2       50.09       67.46     19.67 o 
   0  10   2      150.50      196.51     29.37 o 
   1  10   2       51.38       40.21     16.86 o 
   2  10   2      184.79      210.32     30.57 o 
   3  10   2        4.08       -4.61     19.26 o 
   4  10   2        2.03      -29.54     22.42 o 
   5  10   2        4.21        5.47     22.82 o 
  -7  11   2       41.54       83.01     50.81 o 
  -6  11   2       25.42       12.59     39.47 o 
  -5  11   2       12.37      -19.21     30.90 o 
  -4  11   2       16.29      -16.20     29.49 o 
  -3  11   2      146.18      128.15     46.34 o 
  -2  11   2       76.97       83.36     36.91 o 
  -1  11   2      309.46      378.47     67.41 o 
   0  11   2       67.44       63.42     19.96 o 
   1  11   2      174.53      271.61     36.41 o 
   2  11   2      368.20      417.74     47.65 o 
   3  11   2       44.33       23.22     25.43 o 
   4  11   2       32.76       65.50     26.83 o 
  -6  12   2       23.05       14.14     41.18 o 
  -5  12   2        5.79      -38.47     32.85 o 
  -4  12   2      175.28      145.70     57.53 o 
  -3  12   2       22.42       14.90     33.75 o 
  -2  12   2       32.87       27.54     35.06 o 
  -1  12   2       13.13       -8.73     33.90 o 
   0  12   2       30.60       -1.50     34.81 o 
  -5  13   2        7.75       11.18     44.89 o 
  -4  13   2       25.46       23.87     43.53 o 
  -3  13   2       26.67       32.95     44.89 o 
  -2  13   2       16.14        8.63     38.92 o 
  -1  13   2        1.72       -2.21     39.52 o 
   0  13   2       24.97       10.93     40.48 o 
  -1 -14   3       17.51       36.16     23.97 o 
   0 -14   3      139.27      142.94     38.12 o 
   1 -14   3        4.83       15.25     23.92 o 
   2 -14   3      139.39      126.04     35.11 o 
   3 -14   3       17.97       21.67     33.33 o 
   4 -14   3       45.97       52.70     26.21 o 
  -3 -13   3        2.45      -27.08     26.68 o 
  -2 -13   3        1.39      -26.78     22.32 o 
  -1 -13   3        1.30      -16.60     20.26 o 
   0 -13   3       16.14       -8.78     22.07 o 
   2 -13   3      286.68      342.61     67.01 o 
   3 -13   3       14.47        8.32     18.64 o 
   4 -13   3      190.60      187.72     33.00 o 
   5 -13   3       12.66        7.26     19.65 o 
  -4 -12   3        2.41       19.46     32.30 o 
  -3 -12   3       38.14       39.07     26.63 o 
  -2 -12   3       38.01        8.38     19.31 o 
  -1 -12   3        8.77       -2.01     18.06 o 
   0 -12   3       10.06       17.60     19.31 o 
   1 -12   3       56.92       86.23     22.26 o 
   2 -12   3       10.02       21.20     44.19 o 
   3 -12   3      391.90      412.72     56.00 o 
   4 -12   3      415.49      453.69     99.19 o 
   5 -12   3      132.61       93.09     28.44 o 
   6 -12   3       87.30       73.72     34.03 o 
  -5 -11   3        9.89      -18.41     22.82 o 
  -4 -11   3       36.64       43.33     25.03 o 
  -3 -11   3      127.86      137.37     37.11 o 
  -2 -11   3       62.24       20.51     24.02 o 
  -1 -11   3       46.16       32.10     20.41 o 
   0 -11   3      164.53      146.05     33.15 o 
   1 -11   3       81.80       66.44     20.45 o 
   2 -11   3       61.18       65.69     20.39 o 
   3 -11   3       38.70       26.82     16.00 o 
   4 -11   3       75.65      130.99     29.72 o 
   5 -11   3      109.92       92.00     23.72 o 
   6 -11   3       55.73       33.06     20.97 o 
   7 -11   3       83.73      112.35     48.80 o 
  -6 -10   3      119.43       83.66     38.57 o 
  -5 -10   3        0.03        3.06     22.67 o 
  -4 -10   3      206.33      196.61     40.72 o 
  -3 -10   3      210.38      268.48     46.49 o 
  -2 -10   3      148.26      181.56     35.36 o 
  -1 -10   3      692.53      645.20     57.37 o 
   0 -10   3      592.34      588.19     38.88 o 
   1 -10   3      353.10      411.32     38.11 o 
   2 -10   3      130.91      115.71     27.28 o 
   3 -10   3        2.41      -12.61     12.61 o 
   4 -10   3        3.30       11.78     14.89 o 
   5 -10   3      297.47      224.86     53.09 o 
   6 -10   3        7.68      -14.56     13.60 o 
   7 -10   3      110.80      118.52     52.31 o 
   8 -10   3        1.82      -46.59     49.04 o 
  -7  -9   3       12.00       16.05     31.85 o 
  -6  -9   3      146.64      140.48     38.37 o 
  -5  -9   3       69.64       44.39     25.18 o 
  -4  -9   3      138.33       97.65     29.39 o 
  -3  -9   3      161.58      160.45     34.96 o 
  -2  -9   3      429.22      476.98     47.24 o 
  -1  -9   3        2.93        3.09     12.86 o 
   0  -9   3     1341.10     1367.62     53.82 o 
   1  -9   3       12.17       23.84     13.43 o 
   2  -9   3      417.89      450.49     39.20 o 
   3  -9   3       32.30       19.28     15.42 o 
   4  -9   3      616.10      584.56     43.11 o 
   5  -9   3       36.06       56.90     19.64 o 
   6  -9   3      145.01       96.95     25.26 o 
   8  -9   3       24.03       38.25     45.36 o 
  -7  -8   3       11.67       14.80     29.99 o 
  -6  -8   3      184.99      143.85     40.52 o 
  -5  -8   3      128.50       95.14     33.25 o 
  -4  -8   3      369.46      449.79     58.23 o 
  -3  -8   3      177.65      194.85     36.86 o 
  -2  -8   3     1050.31     1026.82     43.01 o 
  -1  -8   3       27.18       29.90     12.52 o 
   0  -8   3      492.25      452.97     29.59 o 
   1  -8   3      109.78      110.76     19.43 o 
   2  -8   3     2118.20     1942.81     64.81 o 
   3  -8   3      174.98      212.85     41.18 o 
   4  -8   3      371.59      429.93     39.93 o 
   5  -8   3       53.54       54.03     16.27 o 
   6  -8   3      237.61      179.11     51.51 o 
   7  -8   3       22.58       24.77     40.76 o 
   8  -8   3       36.27       42.56     41.69 o 
   9  -8   3       25.09       75.65     55.47 o 
  -8  -7   3       19.51       49.70     44.79 o 
  -7  -7   3       80.63       94.29     38.17 o 
  -6  -7   3        5.76        9.88     25.33 o 
  -5  -7   3      131.29      114.66     38.02 o 
  -4  -7   3       51.29       87.32     27.49 o 
  -3  -7   3      475.16      472.31     47.34 o 
  -2  -7   3       14.18       21.39     10.83 o 
  -1  -7   3     2809.28     2854.25     84.95 o 
   0  -7   3      177.51      218.18     29.89 o 
   1  -7   3     1034.61      953.85     45.23 o 
   2  -7   3     1249.59     1210.64     48.09 o 
   3  -7   3      225.89      228.77     25.81 o 
   4  -7   3      530.08      475.45     34.00 o 
   5  -7   3      656.68      635.64     45.01 o 
   6  -7   3      674.12      861.13     85.10 o 
   7  -7   3      199.04      269.10     53.49 o 
   8  -7   3       76.04      201.89     51.15 o 
   9  -7   3       73.26       28.99     48.65 o 
  -8  -6   3       17.99       31.95     39.27 o 
  -7  -6   3       68.37       86.82     42.28 o 
  -6  -6   3        7.91      -14.54     20.77 o 
  -5  -6   3      101.79       86.12     31.80 o 
  -4  -6   3      114.91       99.66     27.59 o 
  -3  -6   3      577.22      555.47     26.74 o 
  -2  -6   3     1210.68     1200.85     37.93 o 
  -1  -6   3      848.07      770.09     30.77 o 
   0  -6   3        9.43        0.07      7.69 o 
   1  -6   3     2847.65     2698.40     64.09 o 
   2  -6   3     1253.95     1217.39     72.11 o 
   3  -6   3      165.72      163.40     21.66 o 
   4  -6   3      520.10      495.76     33.80 o 
   5  -6   3      282.91      266.44     70.47 o 
   6  -6   3       35.39       76.59     30.45 o 
   7  -6   3      341.38      612.17     98.14 o 
   8  -6   3       37.67       33.80     40.58 o 
   9  -6   3      144.95      101.96     57.93 o 
  -9  -5   3       15.78       20.81     46.74 o 
  -8  -5   3      361.66      471.56     83.46 o 
  -7  -5   3      145.83       71.82     35.86 o 
  -6  -5   3      311.64      245.11     48.60 o 
  -5  -5   3       20.42       11.79     19.81 o 
  -4  -5   3      214.93      221.83     19.27 o 
  -3  -5   3      437.54      403.48     37.14 o 
  -2  -5   3       54.96       36.49      9.46 o 
  -1  -5   3      841.48      739.12     26.65 o 
   0  -5   3      338.23      278.34     18.06 o 
   1  -5   3     6475.53     6717.56     71.71 o 
   2  -5   3      836.27      841.04     47.36 o 
   3  -5   3     3605.72     3590.32     81.94 o 
   4  -5   3       32.56       25.73     10.56 o 
   5  -5   3     2126.99     2162.30    117.60 o 
   6  -5   3        0.44       -4.02     20.05 o 
   7  -5   3     1254.21     1319.73     99.74 o 
   8  -5   3      203.26      219.63     61.24 o 
   9  -5   3      140.73      138.03     55.92 o 
  -9  -4   3       98.27       79.74     55.17 o 
  -8  -4   3      267.86      305.85     69.31 o 
  -7  -4   3      267.08      261.51     57.88 o 
  -6  -4   3      351.71      333.63     58.78 o 
  -5  -4   3      220.92      219.03     41.98 o 
  -4  -4   3      997.34     1005.53     34.83 o 
  -3  -4   3      411.80      408.38     18.72 o 
  -2  -4   3      590.26      521.43     21.34 o 
  -1  -4   3      443.77      492.30     19.09 o 
   0  -4   3      200.63      216.04     14.64 o 
   1  -4   3      579.32      592.03     16.39 o 
   2  -4   3     6852.48     7068.52    105.33 o 
   3  -4   3       97.33      110.14     22.22 o 
   4  -4   3     1379.19     1347.71     55.30 o 
   5  -4   3      627.97      627.76     41.49 o 
   6  -4   3      395.26      522.38     69.05 o 
   7  -4   3      456.77      652.02     84.15 o 
   8  -4   3       20.38       32.15     37.82 o 
   9  -4   3      110.32      104.02     50.31 o 
  -9  -3   3      212.30      128.25     61.59 o 
  -8  -3   3       33.99        8.83     38.37 o 
  -7  -3   3      253.75      292.76     59.33 o 
  -6  -3   3      204.40      220.88     46.59 o 
  -5  -3   3      590.92      575.85     31.29 o 
  -4  -3   3     1166.84     1131.47     36.23 o 
  -3  -3   3      508.48      473.28     20.36 o 
  -2  -3   3      242.16      279.57     25.63 o 
  -1  -3   3        5.79        6.04      4.32 o 
   0  -3   3     8616.37     8869.64     95.55 o 
   1  -3   3       27.12       29.50      7.97 o 
   2  -3   3      223.99      190.79     29.39 o 
   3  -3   3      781.68      853.02     30.28 o 
   4  -3   3     1169.11     1271.95     50.87 o 
   5  -3   3       19.85       15.35     19.56 o 
   6  -3   3      259.58      371.05     57.48 o 
   7  -3   3      431.62      600.21     76.63 o 
   8  -3   3      256.62      365.58     70.87 o 
   9  -3   3       21.59       -5.92     35.66 o 
 -10  -2   3       25.18       67.96     53.47 o 
  -9  -2   3       19.96      -15.45     39.47 o 
  -8  -2   3        2.45      -13.34     30.80 o 
  -7  -2   3      207.88      193.65     53.12 o 
  -6  -2   3        0.21        0.08     17.05 o 
  -5  -2   3     1663.21     1630.22     50.80 o 
  -4  -2   3       28.13       17.69      9.69 o 
  -3  -2   3     1005.97      989.24     28.61 o 
  -2  -2   3       11.62       12.04      8.83 o 
  -1  -2   3      220.45      189.29     17.26 o 
   0  -2   3     4808.65     4924.44     49.57 o 
   1  -2   3     9368.09     9527.77     84.14 o 
   2  -2   3      161.82      163.21     14.69 o 
   3  -2   3     1371.75     1358.14     61.78 o 
   4  -2   3      369.70      336.34     36.06 o 
   5  -2   3       38.80       37.37     25.63 o 
   6  -2   3      812.72      777.74     64.19 o 
   7  -2   3      118.10       97.75     39.27 o 
   8  -2   3      267.49      292.71     62.54 o 
   9  -2   3        0.57      -15.14     33.00 o 
 -10  -1   3      102.91      169.72     62.79 o 
  -9  -1   3        0.62      -31.30     36.71 o 
  -8  -1   3       60.57       63.60     38.62 o 
  -7  -1   3      377.46      381.10     56.92 o 
  -6  -1   3      881.59      787.24     39.90 o 
  -5  -1   3      175.93      181.95     36.74 o 
  -4  -1   3      105.35      113.72     14.44 o 
  -3  -1   3     3611.27     3477.04     56.80 o 
  -2  -1   3      219.74      244.11     15.27 o 
  -1  -1   3        8.79        6.40      3.83 o 
   0  -1   3      782.19      812.84     17.30 o 
   1  -1   3     1170.13     1194.13     25.14 o 
   2  -1   3       56.95       69.01     17.66 o 
   3  -1   3     1142.26     1059.66     54.21 o 
   4  -1   3      149.72      122.98     29.19 o 
   5  -1   3       45.48       47.65     23.97 o 
   6  -1   3      173.02      147.01     39.47 o 
   7  -1   3       90.16      108.38     40.82 o 
   8  -1   3      137.74      238.34     56.73 o 
   9  -1   3       12.89        6.07     35.51 o 
 -10   0   3       43.95       53.47     50.71 o 
  -9   0   3       13.95      -20.01     33.85 o 
  -8   0   3      141.44      124.29     44.84 o 
  -7   0   3        0.36       -2.76     21.07 o 
  -6   0   3      751.71      749.99     37.78 o 
  -5   0   3     1436.81     1441.79     64.09 o 
  -4   0   3     1936.62     2032.22     69.10 o 
  -3   0   3      142.72      165.46     22.82 o 
  -2   0   3     5199.18     5593.95     67.40 o 
  -1   0   3    16668.29    17622.68    124.86 o 
   0   0   3       18.34       15.43      3.78 o 
   1   0   3      221.74      234.77     21.27 o 
   2   0   3       26.93        9.63     10.63 o 
   3   0   3     7999.66     8058.93    163.08 o 
   4   0   3        2.01        0.85     16.70 o 
   5   0   3      526.36      491.77     46.64 o 
   6   0   3        1.31      -14.14     21.37 o 
   7   0   3      316.93      475.52     66.61 o 
   8   0   3       48.77       61.64     41.53 o 
   9   0   3      118.06      104.12     45.89 o 
 -10   1   3       27.62       38.32     39.07 o 
  -8   1   3      110.81      114.41     38.27 o 
  -7   1   3      545.63      518.12     37.15 o 
  -5   1   3       11.40       -6.22     16.85 o 
  -4   1   3     5207.60     5433.92    127.63 o 
  -3   1   3     6507.80     7713.57    142.57 o 
  -2   1   3    46453.63    49571.75    640.81 o 
  -1   1   3     9743.15    10684.94    121.73 o 
   0   1   3     1069.03     1082.15     30.91 o 
   1   1   3       12.78       22.77     11.54 o 
   2   1   3     2727.33     2817.53     83.90 o 
   3   1   3      356.16      394.32     34.91 o 
   4   1   3       44.51       51.16     24.38 o 
   5   1   3      406.60      373.76     50.71 o 
   6   1   3      150.32      140.53     41.03 o 
   7   1   3      111.00      208.10     48.80 o 
   8   1   3       36.86       34.96     38.12 o 
   9   1   3       69.20       61.39     48.10 o 
  -9   2   3       19.69       27.59     31.75 o 
  -8   2   3       47.44       66.88     28.36 o 
  -6   2   3      565.74      557.94     51.75 o 
  -5   2   3      240.76      200.22     36.96 o 
  -4   2   3       51.99       56.63     20.36 o 
  -3   2   3     1991.49     2179.31     51.45 o 
  -2   2   3      433.20      453.49     45.92 o 
  -1   2   3      309.74      342.49     18.48 o 
   0   2   3    16273.12    16084.83    141.36 o 
   1   2   3       49.96       36.01     14.19 o 
   2   2   3     6544.41     6690.21    141.87 o 
   3   2   3      124.10       75.53     22.72 o 
   4   2   3        9.20       13.79     20.61 o 
   5   2   3        0.67       -1.66     20.76 o 
   6   2   3      379.98      550.17     66.60 o 
   7   2   3       33.14       43.74     34.66 o 
   8   2   3      137.55      140.53     50.83 o 
   9   2   3       21.44       23.07     43.08 o 
  -9   3   3      191.03      312.78     97.08 o 
  -8   3   3        8.01        0.70     26.73 o 
  -7   3   3      557.48      574.94     71.06 o 
  -6   3   3      174.90      158.44     38.22 o 
  -5   3   3     2115.89     2018.18     91.97 o 
  -4   3   3       55.71       62.45     13.16 o 
  -3   3   3     3059.37     3090.13     63.71 o 
  -2   3   3     1089.12     1122.15     24.90 o 
  -1   3   3      294.69      285.75     11.82 o 
   0   3   3       20.07       11.76      5.83 o 
   1   3   3       52.73       26.11      9.48 o 
   2   3   3      528.68      540.94     29.18 o 
   3   3   3      590.82      517.39     74.71 o 
   4   3   3       13.10       -5.86     13.37 o 
   5   3   3       13.50       15.11     17.61 o 
   6   3   3       23.18        2.07     18.75 o 
   7   3   3        0.75      -17.94     19.76 o 
   8   3   3        5.36        7.52     46.04 o 
 -10   4   3       93.33      207.73     82.88 o 
  -9   4   3        4.96       27.80     41.83 o 
  -8   4   3      188.84      128.20     47.65 o 
  -7   4   3       14.99       11.24     27.33 o 
  -6   4   3       55.33       38.07     28.54 o 
  -5   4   3      731.16      717.71     35.68 o 
  -4   4   3        3.18       -0.61      8.26 o 
  -3   4   3     1208.80     1187.64     48.63 o 
  -2   4   3        5.83        5.05      6.68 o 
  -1   4   3     1323.29     1335.82     34.73 o 
   0   4   3       13.66        8.78      6.76 o 
   1   4   3     3204.64     3144.16     64.48 o 
   2   4   3     1831.98     1667.50     52.32 o 
   3   4   3      964.08      915.28     43.90 o 
   4   4   3      397.16      449.70     44.84 o 
   5   4   3      411.01      451.24     45.16 o 
   6   4   3        4.52        0.18     19.19 o 
   7   4   3      161.22      154.10     50.18 o 
   8   4   3        1.78        3.51     40.38 o 
 -10   5   3      161.83      287.33     62.78 o 
  -9   5   3        5.80        3.81     38.52 o 
  -8   5   3      302.38      337.60     63.75 o 
  -7   5   3       59.51       70.57     36.21 o 
  -6   5   3      245.91      240.16     24.11 o 
  -5   5   3      242.66      240.62     22.14 o 
  -4   5   3     1325.55     1244.72     43.51 o 
  -3   5   3     1981.91     2063.95     50.72 o 
  -2   5   3     2202.28     2135.35     55.23 o 
  -1   5   3      275.68      313.64     27.99 o 
   0   5   3        5.66       -1.00      8.00 o 
   1   5   3      337.07      337.12     22.86 o 
   2   5   3      299.81      319.72     29.33 o 
   3   5   3      158.40      172.21     28.34 o 
   4   5   3      144.99      139.68     26.21 o 
   5   5   3      495.68      578.17     76.86 o 
   6   5   3       44.41       34.84     26.41 o 
   7   5   3       80.70       59.43     44.29 o 
   8   5   3       81.55       70.82     50.26 o 
 -10   6   3      166.89      411.17     81.44 o 
  -9   6   3      117.50       99.76     49.91 o 
  -8   6   3      126.43       90.68     43.98 o 
  -7   6   3      372.63      346.17     65.05 o 
  -6   6   3      806.41      672.33     66.09 o 
  -5   6   3       25.75       32.75     26.28 o 
  -4   6   3      941.77     1003.57     32.29 o 
  -3   6   3       16.28        4.89      6.81 o 
  -2   6   3        3.39        8.13      8.34 o 
  -1   6   3      297.94      282.32     32.48 o 
   0   6   3     2227.72     2334.80     78.66 o 
   1   6   3      953.57     1036.01     54.13 o 
   2   6   3      354.95      373.69     55.22 o 
   3   6   3        2.07        0.06     11.51 o 
   4   6   3      829.28      784.93     47.60 o 
   5   6   3      267.11      298.91     60.86 o 
   6   6   3        0.13      -29.59     28.29 o 
   7   6   3      104.37      107.73     56.68 o 
  -9   7   3       87.62       76.69     51.01 o 
  -8   7   3       95.43       36.41     41.78 o 
  -7   7   3      530.21      451.20     75.08 o 
  -6   7   3      460.08      525.24     73.11 o 
  -5   7   3      433.13      562.15     74.17 o 
  -4   7   3      565.62      519.43     32.28 o 
  -3   7   3      391.61      423.38     29.15 o 
  -2   7   3       35.60       38.23     19.76 o 
  -1   7   3       76.72       52.31     13.77 o 
   0   7   3      586.85      613.77     55.74 o 
   1   7   3      325.17      376.76     78.59 o 
   2   7   3       80.02       64.68     17.32 o 
   3   7   3      108.45       74.21     37.57 o 
   4   7   3      566.61      531.70     40.51 o 
   5   7   3        4.49       -0.53     19.12 o 
   6   7   3       21.82       14.65     34.26 o 
  -9   8   3       75.77       65.65     56.53 o 
  -8   8   3       56.27       35.66     39.87 o 
  -7   8   3      172.25       60.09     44.54 o 
  -6   8   3        0.28       -2.06     25.93 o 
  -5   8   3      430.39      424.69     34.18 o 
  -4   8   3      176.65      203.52     26.46 o 
  -3   8   3     1042.60      997.06     45.05 o 
  -2   8   3       76.94       68.03     19.01 o 
  -1   8   3      401.91      503.64     48.66 o 
   0   8   3      274.67      318.45     30.20 o 
   1   8   3       11.47      -16.69     11.94 o 
   2   8   3      211.47      236.26     29.68 o 
   3   8   3        3.79        1.54     14.56 o 
   4   8   3      131.98      195.62     30.65 o 
   5   8   3        0.39       -1.55     23.47 o 
   6   8   3       32.16       -5.87     35.86 o 
  -8   9   3       10.32       10.58     39.52 o 
  -7   9   3       35.75        3.71     37.87 o 
  -6   9   3       20.97      -26.93     25.88 o 
  -5   9   3      453.97      566.72     81.54 o 
  -4   9   3        5.30       -1.20     25.78 o 
  -3   9   3      609.09      658.59     65.29 o 
  -2   9   3       11.48       15.52     11.42 o 
  -1   9   3      733.63      810.33     43.19 o 
   0   9   3       17.32       12.40     13.59 o 
   1   9   3        8.46       13.47     15.77 o 
   2   9   3      167.82      191.77     28.93 o 
   3   9   3       24.73       54.72     19.14 o 
   4   9   3       16.80       12.59     26.73 o 
   5   9   3        5.29        8.98     27.13 o 
  -8  10   3      101.53      105.83     57.63 o 
  -7  10   3       12.18      -28.14     37.72 o 
  -6  10   3        2.45        0.15     29.19 o 
  -5  10   3      252.03      313.12     69.36 o 
  -4  10   3       68.33       94.19     42.63 o 
  -3  10   3      110.24      114.61     42.63 o 
  -2  10   3      223.65      241.95     56.28 o 
  -1  10   3      556.21      587.18     64.19 o 
   0  10   3       58.99       28.09     28.14 o 
   1  10   3      184.42      215.22     30.43 o 
   2  10   3       14.65        9.62     16.25 o 
   3  10   3       67.11       97.00     29.89 o 
   4  10   3        1.54       24.88     23.82 o 
  -7  11   3       40.54        0.55     41.68 o 
  -6  11   3       41.99       40.07     38.67 o 
  -5  11   3        0.17       17.10     33.85 o 
  -4  11   3       60.77       84.16     40.82 o 
  -3  11   3       27.80       -4.97     30.19 o 
  -2  11   3       98.73       66.00     40.27 o 
  -1  11   3        3.30      -22.97     30.54 o 
   0  11   3      132.24      125.84     45.04 o 
   1  11   3      135.89      160.75     49.00 o 
   2  11   3       84.22       58.93     40.42 o 
  -6  12   3        2.51      -32.60     36.56 o 
  -5  12   3      143.60      139.03     53.82 o 
  -4  12   3       26.04       41.53     41.28 o 
  -3  12   3        3.92      -49.96     33.45 o 
  -2  12   3       77.12       96.60     47.24 o 
  -1  12   3       25.60      -22.52     35.71 o 
   0  12   3       95.66      156.23     51.41 o 
   1  12   3       24.48       17.50     43.59 o 
  -5  13   3       44.58       49.61     54.52 o 
  -4  13   3        4.07       -9.03     43.93 o 
  -3  13   3       42.75       82.31     44.08 o 
  -2  13   3        4.00       -3.56     41.68 o 
  -1  13   3       10.84      -11.38     43.68 o 
   0  13   3        1.55      -22.37     40.07 o 
  -1 -14   4       86.10       17.05     28.64 o 
   0 -14   4       14.09       -0.70     21.67 o 
   1 -14   4      108.69      150.82     37.31 o 
   2 -14   4        5.44       15.60     29.24 o 
   3 -14   4       36.87       48.12     23.65 o 
   4 -14   4       10.49      -10.93     41.33 o 
  -3 -13   4       74.16       82.91     32.30 o 
  -2 -13   4       40.33       30.75     24.33 o 
  -1 -13   4      133.36      137.37     33.50 o 
   0 -13   4       21.39       40.78     24.33 o 
   1 -13   4      179.35      215.17     43.28 o 
   2 -13   4      178.73      298.17     52.46 o 
   3 -13   4      139.03      238.26     36.71 o 
   4 -13   4       14.48      -13.94     18.63 o 
   5 -13   4      183.49      153.89     43.38 o 
  -4 -12   4       52.92       32.30     27.54 o 
  -3 -12   4        0.82       -6.37     22.22 o 
  -2 -12   4        2.18       12.44     21.22 o 
  -1 -12   4       30.46       15.65     23.37 o 
   0 -12   4        1.48        3.11     18.31 o 
   1 -12   4       89.24       67.41     27.18 o 
   2 -12   4       63.08       63.84     26.71 o 
   3 -12   4       76.20       83.73     37.94 o 
   4 -12   4      148.51      155.61     55.09 o 
   5 -12   4       92.98       83.99     22.07 o 
   6 -12   4       32.36       25.12     19.42 o 
  -5 -11   4       42.66       12.29     25.23 o 
  -4 -11   4       58.95       54.02     30.80 o 
  -3 -11   4        8.26       58.38     24.13 o 
  -2 -11   4       78.40       87.02     29.29 o 
  -1 -11   4       12.47       27.64     20.11 o 
   0 -11   4        2.26       13.99     17.10 o 
   1 -11   4      121.63       92.03     23.24 o 
   2 -11   4      170.58      135.51     27.79 o 
   3 -11   4       69.17       60.77     26.46 o 
   4 -11   4      423.29      554.76     46.67 o 
   5 -11   4       27.71       11.64     18.04 o 
   6 -11   4      168.22      120.90     53.77 o 
   7 -11   4       21.93       51.96     75.88 o 
  -6 -10   4       16.86       -7.12     22.57 o 
  -5 -10   4      243.19      154.08     44.89 o 
  -4 -10   4       85.38       70.47     27.74 o 
  -3 -10   4       60.43       70.67     24.78 o 
  -2 -10   4       15.20      -22.04     14.69 o 
  -1 -10   4      367.28      384.29     49.10 o 
   0 -10   4      371.04      436.98     38.63 o 
   1 -10   4      464.49      476.21     48.23 o 
   2 -10   4      363.72      355.87     37.34 o 
   3 -10   4       70.07       29.81     17.73 o 
   4 -10   4        3.28        0.36     20.66 o 
   5 -10   4        0.33       -2.07     15.75 o 
   6 -10   4       76.58       45.75     27.81 o 
   7 -10   4       38.23        9.12     48.01 o 
   8 -10   4       84.40      125.74     62.11 o 
  -7  -9   4       30.25       17.20     29.99 o 
  -6  -9   4      165.17      125.54     39.47 o 
  -5  -9   4      277.97      264.17     48.00 o 
  -4  -9   4      205.82      244.41     44.79 o 
  -3  -9   4      110.62      171.28     37.21 o 
  -2  -9   4        0.52        9.48     15.90 o 
  -1  -9   4     1619.89     1513.10     85.30 o 
   0  -9   4       39.01       19.12     13.95 o 
   1  -9   4      285.82      388.35     35.76 o 
   2  -9   4       13.69       23.84     13.26 o 
   3  -9   4       44.49       37.58     25.63 o 
   4  -9   4        7.41       -7.71     12.10 o 
   5  -9   4        5.21        4.47     19.56 o 
   6  -9   4      159.83       95.85     26.43 o 
   7  -9   4      186.07      279.62     62.86 o 
   8  -9   4      127.54      177.31     55.80 o 
  -7  -8   4        0.42      -39.80     26.53 o 
  -6  -8   4      343.24      369.65     62.84 o 
  -5  -8   4       86.91      101.61     31.70 o 
  -4  -8   4      720.77      673.43     62.78 o 
  -3  -8   4      113.85      110.49     30.34 o 
  -2  -8   4      420.45      381.58     42.98 o 
  -1  -8   4      302.06      324.68     25.52 o 
   0  -8   4      899.06      842.25     40.12 o 
   1  -8   4     1794.68     1679.52     57.44 o 
   2  -8   4      839.69      791.35     41.76 o 
   3  -8   4       15.75        6.33     11.33 o 
   4  -8   4      143.96      147.75     24.15 o 
   5  -8   4       21.60       21.20     14.43 o 
   6  -8   4      353.89      372.97     59.39 o 
   7  -8   4       21.13        1.52     36.64 o 
   8  -8   4        1.56       -4.95     41.53 o 
  -8  -7   4        6.45       -8.32     31.20 o 
  -7  -7   4        2.38        9.73     29.89 o 
  -6  -7   4      166.30      291.10     54.77 o 
  -5  -7   4       97.11       97.95     29.29 o 
  -4  -7   4      841.15      748.80     63.09 o 
  -3  -7   4        0.19       13.84     13.89 o 
  -2  -7   4      957.88      932.21     56.72 o 
  -1  -7   4      137.61      141.17     19.18 o 
   0  -7   4      883.37      840.59     36.69 o 
   1  -7   4      373.88      375.63     26.40 o 
   2  -7   4      560.85      537.88     32.83 o 
   3  -7   4      543.38      502.74     33.89 o 
   4  -7   4      184.27      189.02     37.99 o 
   5  -7   4      166.50      174.14     25.22 o 
   6  -7   4      459.82      640.82     60.86 o 
   7  -7   4       17.45       -6.46     29.94 o 
   8  -7   4       92.37      113.75     55.02 o 
   9  -7   4       43.44       28.04     50.06 o 
  -8  -6   4       15.04       18.51     30.34 o 
  -7  -6   4       12.24       33.55     33.65 o 
  -6  -6   4       74.11       81.60     30.44 o 
  -5  -6   4      308.10      362.17     53.32 o 
  -4  -6   4      391.34      403.75     51.31 o 
  -3  -6   4       60.32       61.04     20.26 o 
  -2  -6   4     3665.68     3450.85     80.24 o 
  -1  -6   4     1012.79     1048.48     52.18 o 
   0  -6   4     1476.21     1409.44     61.66 o 
   1  -6   4        3.31       -0.55      5.06 o 
   2  -6   4     3344.35     3358.07     79.02 o 
   3  -6   4        0.03       -5.58      8.55 o 
   4  -6   4      403.31      451.14     32.82 o 
   5  -6   4       72.02       86.67     19.61 o 
   6  -6   4      532.12      607.54     53.86 o 
   7  -6   4       13.90       38.52     36.81 o 
   8  -6   4       14.58       -0.35     38.07 o 
   9  -6   4       73.41       95.14     54.97 o 
  -9  -5   4       89.64      114.06     54.92 o 
  -8  -5   4       13.60        3.86     31.85 o 
  -7  -5   4       36.38        0.25     25.53 o 
  -6  -5   4        4.06       -0.10     21.12 o 
  -5  -5   4      382.92      397.93     53.22 o 
  -4  -5   4       23.73       18.71     15.55 o 
  -3  -5   4      267.69      283.55     23.90 o 
  -2  -5   4      156.38      151.93     12.39 o 
  -1  -5   4      303.11      272.82     16.43 o 
   0  -5   4     3783.95     4250.99     73.00 o 
   1  -5   4     3247.12     3349.32     67.86 o 
   2  -5   4     4192.04     4378.31     86.20 o 
   3  -5   4      128.07      188.58     39.33 o 
   4  -5   4     1150.75     1104.05     41.97 o 
   5  -5   4       41.44       34.34     21.67 o 
   6  -5   4     1614.37     1655.01    103.05 o 
   7  -5   4      322.59      313.12     62.89 o 
   8  -5   4       81.22       34.26     42.83 o 
   9  -5   4      150.63      133.81     60.34 o 
  -9  -4   4      255.55      240.35     70.72 o 
  -8  -4   4       19.71       -9.58     29.94 o 
  -7  -4   4       78.14      111.29     42.68 o 
  -6  -4   4       14.07       14.14     23.27 o 
  -5  -4   4      246.42      270.69     44.84 o 
  -4  -4   4       57.37       61.16     11.71 o 
  -3  -4   4      502.60      435.25     39.07 o 
  -2  -4   4      190.39      235.73     29.99 o 
  -1  -4   4     1037.36      910.78     24.36 o 
   0  -4   4     3327.08     3270.65     57.08 o 
   1  -4   4     7650.51     7706.30     79.46 o 
   2  -4   4        3.05       -0.48      6.31 o 
   3  -4   4      257.62      251.20     32.97 o 
   4  -4   4       96.40      119.33     41.90 o 
   5  -4   4      493.19      475.37     63.00 o 
   6  -4   4      773.29      761.99     68.10 o 
   7  -4   4       13.72        8.43     28.69 o 
   8  -4   4       95.96       55.77     39.82 o 
   9  -4   4      122.52       75.23     55.47 o 
  -9  -3   4        0.14      -10.43     40.07 o 
  -8  -3   4       30.97       38.07     40.98 o 
  -7  -3   4       47.38       25.73     30.29 o 
  -6  -3   4     1218.68     1244.81     86.55 o 
  -5  -3   4        6.66       -7.19      9.99 o 
  -4  -3   4      153.04      150.68     16.16 o 
  -3  -3   4        6.12        3.41      9.53 o 
  -2  -3   4      197.59      241.35     23.88 o 
  -1  -3   4       13.64       18.92     10.23 o 
   0  -3   4      550.59      468.86     23.81 o 
   1  -3   4     4623.25     4820.78     58.21 o 
   2  -3   4      127.35      133.88     16.08 o 
   3  -3   4     2255.55     2022.87     57.78 o 
   4  -3   4       21.13        2.21     17.15 o 
   5  -3   4      962.07      970.60     68.50 o 
   6  -3   4        3.44      -14.04     20.16 o 
   7  -3   4      428.27      518.92     73.72 o 
   8  -3   4       18.44       20.21     33.91 o 
   9  -3   4       28.91       48.90     44.09 o 
 -10  -2   4       14.32       51.66     54.17 o 
  -9  -2   4       71.92       75.68     53.77 o 
  -8  -2   4      151.85      164.31     51.11 o 
  -7  -2   4      162.17      167.77     46.49 o 
  -6  -2   4      479.32      477.09     30.79 o 
  -5  -2   4       24.62       10.53     10.75 o 
  -4  -2   4      950.60      932.59     30.48 o 
  -3  -2   4      526.50      509.74     17.74 o 
  -2  -2   4     2292.37     2040.70     64.99 o 
  -1  -2   4     1018.62     1026.50     22.76 o 
   0  -2   4      418.82      439.63     14.64 o 
   1  -2   4      373.92      390.73     15.25 o 
   2  -2   4        4.75       -0.70      5.55 o 
   3  -2   4        4.21       -2.31     12.09 o 
   4  -2   4      739.99      680.60     51.60 o 
   5  -2   4      497.53      421.60     46.19 o 
   6  -2   4        0.54       -7.27     22.57 o 
   7  -2   4      394.62      510.75     76.07 o 
   8  -2   4       47.90       50.71     42.43 o 
   9  -2   4       45.66       99.56     48.65 o 
 -10  -1   4        1.30        7.07     38.07 o 
  -9  -1   4       85.18       34.56     42.93 o 
  -8  -1   4        0.35        0.90     33.55 o 
  -7  -1   4      252.08      216.32     53.12 o 
  -6  -1   4      269.06      294.63     26.28 o 
  -5  -1   4        5.99        1.96      9.68 o 
  -4  -1   4     3338.33     3540.92    111.48 o 
  -3  -1   4      367.97      366.81     18.13 o 
  -2  -1   4     1031.63     1134.81     26.08 o 
  -1  -1   4      320.27      325.21     11.69 o 
   0  -1   4     6360.81     6791.83     67.51 o 
   1  -1   4     1176.89     1117.68     26.35 o 
   2  -1   4     3611.13     3463.68     95.33 o 
   3  -1   4      448.01      405.41     36.36 o 
   4  -1   4      608.48      619.62     49.29 o 
   5  -1   4       15.33       -1.91     20.21 o 
   6  -1   4       72.33      120.72     38.02 o 
   7  -1   4      142.14      128.40     41.13 o 
   8  -1   4      243.58      211.86     57.38 o 
   9  -1   4       69.95       37.57     45.94 o 
 -10   0   4       13.58      -15.95     40.62 o 
  -9   0   4      122.44      189.89     59.08 o 
  -8   0   4        7.54      -13.59     26.18 o 
  -7   0   4      568.11      544.83     38.90 o 
  -6   0   4      333.12      342.05     33.23 o 
  -5   0   4      705.80      631.49     52.86 o 
  -4   0   4      436.17      453.55     24.73 o 
  -3   0   4     3521.55     3756.32     64.04 o 
  -2   0   4     3578.08     4079.36     49.17 o 
  -1   0   4      359.63      371.01     11.66 o 
   0   0   4      288.95      266.04     11.17 o 
   1   0   4        5.72       -1.76      8.38 o 
   2   0   4      406.82      407.86     34.11 o 
   3   0   4      480.89      359.31     35.36 o 
   4   0   4      136.88      263.56     42.58 o 
   5   0   4        5.88       -5.06     18.41 o 
   6   0   4      397.04      539.23     68.60 o 
   7   0   4        3.79      -10.48     24.18 o 
   8   0   4      235.13      247.57     56.93 o 
   9   0   4       23.31       57.78     43.78 o 
 -10   1   4      113.82      130.60     56.83 o 
  -9   1   4       17.98      -24.88     31.50 o 
  -8   1   4      103.16      166.54     63.27 o 
  -7   1   4      585.21      538.68     51.05 o 
  -6   1   4      332.96      358.61     48.65 o 
  -5   1   4     1294.92     1309.50     66.04 o 
  -4   1   4        6.27       -6.52     13.94 o 
  -3   1   4     5421.61     5558.80     97.51 o 
  -2   1   4    13290.40    15042.72    118.95 o 
  -1   1   4      295.75      258.01     16.17 o 
   0   1   4      529.50      489.66     23.09 o 
   1   1   4     6948.90     6696.03    135.55 o 
   2   1   4     1812.18     1862.17     73.11 o 
   3   1   4      202.44      135.87     28.84 o 
   4   1   4      146.03      151.17     33.45 o 
   5   1   4      213.35      240.10     45.89 o 
   6   1   4       59.16       54.97     35.41 o 
   7   1   4      167.89      217.47     51.11 o 
   8   1   4      109.39      102.52     46.59 o 
   9   1   4        0.07       -4.66     40.88 o 
  -8   2   4      322.63      489.18     68.64 o 
  -7   2   4       62.85       42.53     29.19 o 
  -6   2   4      195.80      230.16     43.23 o 
  -5   2   4     1017.61      852.15     57.47 o 
  -4   2   4     2554.78     2818.38    126.27 o 
  -3   2   4      248.57      265.43     18.95 o 
  -2   2   4      585.29      569.03     25.69 o 
  -1   2   4       36.77       24.23      9.05 o 
   0   2   4       80.35       50.66     16.92 o 
   1   2   4      338.43      305.90     30.59 o 
   2   2   4        3.72      -10.93     10.23 o 
   3   2   4      556.23      518.92     43.93 o 
   4   2   4       79.48       97.65     30.65 o 
   5   2   4      108.96      123.93     36.71 o 
   6   2   4       26.07       27.59     28.84 o 
   7   2   4      132.91      182.06     53.12 o 
   8   2   4       29.44        4.10     27.06 o 
  -9   3   4       68.07      102.70     59.26 o 
  -8   3   4       21.98        6.67     33.25 o 
  -7   3   4        0.64      -15.60     26.98 o 
  -6   3   4      128.24       90.43     34.36 o 
  -5   3   4       78.04       97.97     21.44 o 
  -4   3   4      725.29      652.01     31.82 o 
  -3   3   4        8.52       -3.56      6.90 o 
  -2   3   4     2612.62     2683.08     60.82 o 
  -1   3   4       10.80       10.78      4.12 o 
   0   3   4      176.96      176.36     13.76 o 
   1   3   4     2358.89     2273.89     62.21 o 
   2   3   4     1238.92     1216.14     55.84 o 
   3   3   4      844.60      711.97     39.20 o 
   4   3   4       55.83       72.80     21.34 o 
   5   3   4      121.13      141.51     27.24 o 
   6   3   4        1.17      -16.05     19.64 o 
   7   3   4      105.24      115.04     31.88 o 
   8   3   4        0.87       26.52     29.25 o 
 -10   4   4       13.57       -3.11     44.94 o 
  -8   4   4       46.34        1.96     32.45 o 
  -7   4   4       41.59       65.68     19.49 o 
  -6   4   4      138.54      143.00     23.50 o 
  -5   4   4       93.87      122.69     35.96 o 
  -4   4   4     1799.92     1832.68     54.96 o 
  -3   4   4      224.93      223.51     42.83 o 
  -2   4   4      321.62      321.17     24.33 o 
  -1   4   4        7.44       12.32      6.53 o 
   0   4   4      936.35      834.72     30.05 o 
   1   4   4       20.33       10.46      9.47 o 
   2   4   4     1300.67     1227.04     51.35 o 
   3   4   4        0.19      -15.81     10.54 o 
   4   4   4      219.43      246.51     32.46 o 
   5   4   4        3.07      -14.45     17.45 o 
   6   4   4        0.74       -7.03     20.46 o 
   7   4   4        6.45      -20.42     22.29 o 
   8   4   4        3.47      -17.21     41.03 o 
 -10   5   4       38.31       51.75     68.34 o 
  -9   5   4      147.65       83.96     57.88 o 
  -8   5   4       12.43       -5.22     32.40 o 
  -7   5   4      473.25      487.91     73.02 o 
  -6   5   4       10.72       -3.76     22.57 o 
  -5   5   4      685.45      634.22     34.63 o 
  -4   5   4      190.00      181.31     19.60 o 
  -3   5   4     1114.10     1113.13     35.02 o 
  -2   5   4      837.56      835.95     26.27 o 
  -1   5   4     1069.86     1038.35     34.64 o 
   0   5   4     3396.53     3385.80    139.13 o 
   1   5   4       47.39       38.02     12.47 o 
   2   5   4      709.91      735.43     37.24 o 
   3   5   4       18.86        4.84     15.70 o 
   4   5   4     1213.19     1060.62     54.90 o 
   5   5   4       79.63       64.74     56.35 o 
   6   5   4      114.71      145.47     35.53 o 
   7   5   4       18.01       -6.87     36.96 o 
  -9   6   4       82.13      -23.17     35.46 o 
  -8   6   4       47.90       24.73     39.67 o 
  -7   6   4      102.47      100.51     46.29 o 
  -6   6   4      101.33       88.53     38.97 o 
  -5   6   4      256.89      244.90     42.58 o 
  -4   6   4        0.76      -12.97      8.64 o 
  -3   6   4     1029.87     1024.78     43.80 o 
  -2   6   4      340.40      341.12     19.35 o 
  -1   6   4     1424.80     1506.07    100.04 o 
   0   6   4        0.26       -2.74      8.27 o 
   1   6   4     2023.48     1999.82     59.73 o 
   2   6   4      126.95      132.45     21.36 o 
   3   6   4     1507.15     1341.74     67.25 o 
   4   6   4      211.73      318.03     36.59 o 
   5   6   4       37.32       57.99     24.98 o 
   6   6   4       69.21       57.66     43.11 o 
   7   6   4       43.03       92.64     51.16 o 
  -9   7   4       19.83        2.16     46.19 o 
  -8   7   4      231.35      164.61     55.47 o 
  -7   7   4       13.77       -4.16     29.69 o 
  -6   7   4      271.44      323.40     59.43 o 
  -5   7   4      209.50      185.63     47.24 o 
  -4   7   4      347.04      380.52     43.11 o 
  -3   7   4      305.60      296.42     19.68 o 
  -2   7   4      342.63      326.31     24.59 o 
  -1   7   4      386.75      393.24     69.69 o 
   0   7   4       20.25       13.67     11.55 o 
   1   7   4      417.59      434.20     31.70 o 
   2   7   4      458.90      439.83     48.08 o 
   3   7   4      350.10      456.90     42.34 o 
   4   7   4       17.21       11.08     18.74 o 
   5   7   4       27.75       39.03     24.17 o 
   6   7   4       57.81       25.48     32.50 o 
  -9   8   4        0.70       36.11     48.05 o 
  -8   8   4       61.06       91.43     46.04 o 
  -7   8   4      124.66       41.18     41.38 o 
  -6   8   4      119.83      131.06     48.50 o 
  -5   8   4        0.67       10.13     33.40 o 
  -4   8   4     1681.85     1729.43    105.96 o 
  -3   8   4       53.95       60.54     33.95 o 
  -2   8   4      361.53      484.50     65.20 o 
  -1   8   4      179.15      189.41     23.53 o 
   0   8   4      560.44      594.03     44.38 o 
   1   8   4      338.24      401.82     46.97 o 
   2   8   4      190.90      234.73     30.20 o 
   3   8   4      510.44      619.76     53.81 o 
   4   8   4       39.93       51.44     21.94 o 
   5   8   4       47.78       31.90     32.35 o 
   6   8   4        0.08       -5.97     29.69 o 
  -8   9   4       56.98        4.76     40.17 o 
  -7   9   4      106.60       81.00     50.31 o 
  -6   9   4      243.98      228.56     61.14 o 
  -5   9   4       48.74       21.67     36.21 o 
  -4   9   4      202.68      191.44     54.42 o 
  -3   9   4      138.23      153.98     46.04 o 
  -2   9   4      286.88      330.97     57.98 o 
  -1   9   4        9.31       -4.46     25.13 o 
   0   9   4       80.61       54.47     33.50 o 
   1   9   4       60.60       75.43     31.75 o 
   2   9   4       50.12       62.68     19.21 o 
   3   9   4      108.41      127.92     26.50 o 
   4   9   4       12.96       -7.37     21.62 o 
   5   9   4       56.17       22.82     30.85 o 
  -8  10   4        0.28       -5.82     43.13 o 
  -7  10   4       92.24       27.03     41.83 o 
  -6  10   4       82.15       40.53     37.37 o 
  -5  10   4      112.24       93.29     46.59 o 
  -4  10   4      200.74      167.77     51.36 o 
  -3  10   4      355.74      297.32     60.99 o 
  -2  10   4      461.23      624.18     84.65 o 
  -1  10   4      320.04      346.97     63.85 o 
   0  10   4       93.18      150.92     48.20 o 
   1  10   4       56.04      106.73     42.53 o 
   2  10   4      293.84      369.60     64.30 o 
   3  10   4        8.35       35.66     34.46 o 
  -7  11   4       23.83       -6.92     41.88 o 
  -6  11   4       14.41       -0.25     37.27 o 
  -5  11   4      214.36      222.74     67.61 o 
  -4  11   4        5.08      -16.80     34.36 o 
  -3  11   4      187.17      169.17     56.43 o 
  -2  11   4       26.57       24.98     32.10 o 
  -1  11   4      273.43      322.30     65.95 o 
   0  11   4        0.16        5.62     33.60 o 
   1  11   4       93.60       55.37     42.78 o 
   2  11   4       46.57       81.30     45.04 o 
  -6  12   4       30.08        7.92     43.33 o 
  -5  12   4       20.40       -5.12     41.28 o 
  -4  12   4       46.45       44.94     49.30 o 
  -3  12   4      212.22      284.43     65.65 o 
  -2  12   4        1.44       14.44     39.07 o 
  -1  12   4       79.96       47.05     44.04 o 
   0  12   4        0.74      -29.14     34.00 o 
   1  12   4      138.52      131.36     48.50 o 
  -4  13   4       59.89       39.37     50.26 o 
  -3  13   4       47.78       27.69     42.23 o 
  -2  13   4        3.26      -16.55     33.85 o 
  -1  13   4        4.46       39.77     39.92 o 
  -1 -14   5        6.55      -26.68     24.38 o 
   0 -14   5       87.62      117.41     30.09 o 
   1 -14   5       20.58       45.64     26.18 o 
   2 -14   5       48.12       89.58     30.49 o 
   3 -14   5        0.25       20.56     23.62 o 
   4 -14   5      132.77      108.30     29.08 o 
  -3 -13   5       80.20       61.39     29.94 o 
  -2 -13   5      210.93      165.66     39.12 o 
  -1 -13   5       87.46       71.02     26.43 o 
   0 -13   5      238.94      237.38     42.18 o 
   1 -13   5      161.49      234.07     46.04 o 
   2 -13   5      116.05      143.85     35.06 o 
   3 -13   5       77.93      114.17     28.58 o 
   4 -13   5      130.70      112.98     30.45 o 
   5 -13   5        1.68       -9.80     20.86 o 
  -4 -12   5       53.84       69.97     32.30 o 
  -3 -12   5       64.13       54.77     28.79 o 
  -2 -12   5        0.06        2.71     24.68 o 
  -1 -12   5      252.42      281.12     50.51 o 
   0 -12   5      165.00      131.86     31.35 o 
   1 -12   5      230.28      230.51     41.58 o 
   2 -12   5       13.17       10.52     19.13 o 
   3 -12   5      381.95      346.75     41.63 o 
   4 -12   5       37.87       23.23     19.90 o 
   5 -12   5      136.69      114.98     26.47 o 
   6 -12   5       43.01       46.50     19.30 o 
  -5 -11   5       25.55        2.86     27.64 o 
  -4 -11   5       58.12       92.99     36.46 o 
  -3 -11   5        5.61       10.43     21.27 o 
  -2 -11   5      169.37      157.99     38.92 o 
  -1 -11   5      283.88      398.63     54.32 o 
   0 -11   5       57.66       57.63     24.13 o 
   1 -11   5        4.28       -5.63     13.99 o 
   2 -11   5       55.65       70.51     25.75 o 
   3 -11   5      453.42      485.62     42.25 o 
   4 -11   5        0.04       -9.53     14.43 o 
   5 -11   5       83.34      104.14     25.68 o 
   6 -11   5       20.81       14.98     20.21 o 
   7 -11   5      218.22      228.46    172.98 o 
  -6 -10   5       54.51       76.69     37.06 o 
  -5 -10   5        3.64       -7.37     25.38 o 
  -4 -10   5       40.55       31.55     25.98 o 
  -3 -10   5        8.57      -12.54     19.56 o 
  -2 -10   5      197.41      199.57     40.77 o 
  -1 -10   5      258.39      259.80     44.64 o 
   0 -10   5      102.83      126.84     33.00 o 
   1 -10   5       10.73        7.26     16.16 o 
   2 -10   5       29.50       32.13     17.15 o 
   3 -10   5      670.03      679.32     44.48 o 
   4 -10   5       67.13       37.57     16.46 o 
   5 -10   5      206.18      249.08     34.06 o 
   6 -10   5      187.54      135.32     75.97 o 
   7 -10   5      187.92      157.27    145.93 o 
  -7  -9   5      102.74      110.39     37.87 o 
  -6  -9   5       26.00       38.57     31.70 o 
  -5  -9   5      168.41      150.42     39.92 o 
  -4  -9   5       34.09       58.73     25.48 o 
  -3  -9   5      264.41      299.02     48.70 o 
  -2  -9   5      698.18      674.53     57.82 o 
  -1  -9   5       40.96       49.40     21.32 o 
   0  -9   5      810.66      766.35     40.32 o 
   1  -9   5        0.77       -2.94     11.78 o 
   2  -9   5      305.81      334.69     35.29 o 
   3  -9   5       14.69       10.64     16.25 o 
   4  -9   5      164.59      123.45     24.53 o 
   5  -9   5      314.93      288.41     84.99 o 
   6  -9   5       51.30       69.22     39.46 o 
   7  -9   5       32.28       25.28     38.14 o 
   8  -9   5       30.23       39.62     57.88 o 
  -7  -8   5      102.72      137.93     43.13 o 
  -6  -8   5       37.16       38.47     29.29 o 
  -5  -8   5      969.06      907.77     77.13 o 
  -4  -8   5       56.48       37.57     22.82 o 
  -3  -8   5      508.75      476.53     49.56 o 
  -2  -8   5      234.69      237.88     38.97 o 
  -1  -8   5      355.10      305.48     38.77 o 
   0  -8   5      521.09      493.39     30.35 o 
   1  -8   5      609.72      568.75     34.26 o 
   2  -8   5     2261.81     2110.45     69.25 o 
   3  -8   5        1.92       -1.41     11.69 o 
   4  -8   5      234.16      198.47     28.34 o 
   5  -8   5      150.08      108.45     43.77 o 
   6  -8   5        3.00      -25.38     31.72 o 
   7  -8   5        5.73      -29.51     32.12 o 
   8  -8   5      162.15      217.37     75.33 o 
  -8  -7   5       32.70       51.06     33.75 o 
  -7  -7   5       38.97       75.98     35.76 o 
  -6  -7   5        3.10       19.31     22.62 o 
  -5  -7   5      471.21      500.10     54.52 o 
  -4  -7   5     1043.51     1029.58     74.52 o 
  -3  -7   5     1445.63     1436.97     82.94 o 
  -2  -7   5      464.15      502.18     45.83 o 
  -1  -7   5     1756.53     1714.02     49.02 o 
   0  -7   5       40.32       30.04     12.10 o 
   1  -7   5      668.45      667.98     23.25 o 
   2  -7   5       60.44       49.83     20.71 o 
   3  -7   5     1020.22     1019.33     48.40 o 
   4  -7   5       27.48       26.51     12.92 o 
   5  -7   5       31.34       33.15     12.64 o 
   6  -7   5        6.22        7.90     24.58 o 
   7  -7   5       47.07       42.73     40.17 o 
   8  -7   5        6.67       30.34     44.49 o 
  -8  -6   5       34.25       30.75     36.26 o 
  -7  -6   5        0.07      -25.73     21.97 o 
  -6  -6   5      251.75      287.14     50.66 o 
  -5  -6   5        3.17      -22.42     14.94 o 
  -4  -6   5      581.72      538.08     50.65 o 
  -3  -6   5      798.54      719.36     55.31 o 
  -2  -6   5      711.75      737.98     25.46 o 
  -1  -6   5     1228.18     1302.05     38.51 o 
   0  -6   5       19.04       23.12     14.44 o 
   1  -6   5     3659.29     3828.77     57.41 o 
   2  -6   5      123.27      121.17     12.06 o 
   3  -6   5       69.68       56.24     13.06 o 
   4  -6   5      413.71      476.28     33.80 o 
   5  -6   5      562.71      618.08     52.91 o 
   6  -6   5       32.30       31.35     30.34 o 
   7  -6   5      233.03      264.37     66.35 o 
   8  -6   5      141.75      109.34     51.16 o 
   9  -6   5        6.79       -7.82     48.35 o 
  -9  -5   5       66.81      102.37     49.25 o 
  -8  -5   5       28.64       56.78     40.98 o 
  -7  -5   5        1.32       17.65     26.68 o 
  -6  -5   5      297.00      242.55     45.69 o 
  -5  -5   5        1.92        4.92     16.65 o 
  -4  -5   5      195.92      166.87     32.05 o 
  -3  -5   5      351.92      310.06     34.91 o 
  -2  -5   5     5001.91     4816.85    133.64 o 
  -1  -5   5      626.79      629.40     43.03 o 
   0  -5   5     5247.36     5440.64     68.48 o 
   1  -5   5     3698.65     4070.01     52.31 o 
   2  -5   5      460.20      411.21     22.55 o 
   3  -5   5       24.98       31.92     10.28 o 
   4  -5   5      591.33      557.06     30.27 o 
   5  -5   5      905.76      919.95     72.21 o 
   6  -5   5        3.30       11.99     27.69 o 
   7  -5   5        7.72      -21.17     30.90 o 
   8  -5   5      166.89      101.86     53.87 o 
   9  -5   5       18.52      -52.70     41.52 o 
  -9  -4   5      313.11      370.80     79.49 o 
  -8  -4   5       16.29        8.03     32.75 o 
  -7  -4   5      155.77      145.55     44.18 o 
  -6  -4   5      457.72      478.43     64.65 o 
  -5  -4   5      560.03      506.24     49.50 o 
  -4  -4   5      293.87      330.62     42.98 o 
  -3  -4   5        2.12       14.34     13.49 o 
  -2  -4   5     1338.23     1188.04     59.02 o 
  -1  -4   5      106.67       92.89     16.15 o 
   0  -4   5     2207.65     2271.91     39.20 o 
   1  -4   5      270.69      271.37     14.54 o 
   2  -4   5     3216.09     3275.21     71.78 o 
   3  -4   5      220.40      209.08     23.79 o 
   4  -4   5      806.42      737.27     57.17 o 
   5  -4   5       27.80       23.32     22.77 o 
   6  -4   5       83.67      109.54     39.82 o 
   7  -4   5      133.02      114.86     45.09 o 
   8  -4   5      221.70      295.41     67.91 o 
   9  -4   5       11.98       -9.38     46.54 o 
  -9  -3   5      300.85      316.53     68.41 o 
  -8  -3   5        1.54      -10.33     30.59 o 
  -7  -3   5      490.01      523.04     70.56 o 
  -6  -3   5       74.85       86.12     34.71 o 
  -5  -3   5      764.42      803.91     60.53 o 
  -4  -3   5     1260.02     1270.12     30.99 o 
  -3  -3   5     2123.11     1964.47     77.53 o 
  -2  -3   5      448.87      444.02     32.60 o 
  -1  -3   5       81.07       77.86      8.27 o 
   0  -3   5     2771.28     2605.33     41.25 o 
   1  -3   5     2514.64     2293.88     41.37 o 
   2  -3   5     3203.94     3141.07     68.04 o 
   3  -3   5      739.40      672.06     34.27 o 
   4  -3   5     1957.54     1916.23     90.92 o 
   5  -3   5      334.12      372.50     55.62 o 
   6  -3   5      454.98      596.85     76.22 o 
   7  -3   5        0.18      -15.19     27.49 o 
   8  -3   5      378.59      519.13     84.85 o 
   9  -3   5        2.65      -38.22     35.61 o 
 -10  -2   5      185.49      178.71     66.81 o 
  -9  -2   5       45.81       26.53     38.02 o 
  -8  -2   5      139.62       92.29     45.59 o 
  -7  -2   5      902.66      909.02     78.28 o 
  -6  -2   5      209.74      197.31     41.88 o 
  -5  -2   5     2180.54     2151.35     52.74 o 
  -4  -2   5        7.52       16.71      8.90 o 
  -3  -2   5     1211.38     1188.75     28.52 o 
  -2  -2   5       96.03       75.70     20.34 o 
  -1  -2   5      608.34      525.94     17.95 o 
   0  -2   5     1282.17     1350.48     28.73 o 
   1  -2   5      856.08      807.72     23.97 o 
   2  -2   5       21.65       17.12     11.51 o 
   3  -2   5      539.47      451.10     40.67 o 
   4  -2   5     1126.25     1183.38     71.01 o 
   5  -2   5       17.84       -4.66     21.52 o 
   6  -2   5      359.75      437.15     63.95 o 
   7  -2   5       14.96        7.42     31.25 o 
   8  -2   5       99.46      167.17     57.23 o 
   9  -2   5        0.58      -27.34     42.53 o 
 -10  -1   5       68.71       45.14     50.06 o 
  -9  -1   5       16.94       39.02     41.93 o 
  -8  -1   5       82.55       80.65     36.66 o 
  -7  -1   5        1.65       -1.10     24.58 o 
  -6  -1   5      576.13      604.89     27.29 o 
  -5  -1   5      542.83      508.45     28.41 o 
  -4  -1   5      755.72      706.35     43.80 o 
  -3  -1   5      316.34      276.23     16.31 o 
  -2  -1   5        4.95        3.72      3.93 o 
  -1  -1   5     1217.19     1278.72     28.82 o 
   0  -1   5       52.99       62.81      8.19 o 
   1  -1   5     1319.10     1174.67     47.06 o 
   2  -1   5      316.29      308.71     30.85 o 
   3  -1   5     3187.82     3104.37    104.71 o 
   4  -1   5        6.53        9.13     16.35 o 
   5  -1   5      545.30      602.12     56.32 o 
   6  -1   5      246.42      298.17     53.87 o 
   7  -1   5      388.31      497.14     76.69 o 
   8  -1   5       44.43       67.16     42.53 o 
   9  -1   5       13.73       63.55     45.84 o 
 -10   0   5       53.36       26.48     41.28 o 
  -9   0   5        8.45       -4.61     37.37 o 
  -8   0   5      252.99      342.81     63.00 o 
  -7   0   5        1.12       -0.51     19.69 o 
  -6   0   5     1019.93     1019.91     45.81 o 
  -5   0   5     1109.50     1103.82     57.67 o 
  -4   0   5      909.38      947.21     34.81 o 
  -3   0   5     1119.42     1204.45     29.75 o 
  -2   0   5       17.33        1.39      4.05 o 
  -1   0   5      243.75      265.04     15.24 o 
   0   0   5      493.96      578.38     18.03 o 
   1   0   5      139.46      111.88     20.41 o 
   2   0   5     1194.53     1278.46     62.08 o 
   3   0   5       66.32       86.17     26.33 o 
   4   0   5      112.34      156.13     35.91 o 
   5   0   5       32.05       30.54     26.68 o 
   6   0   5        8.67       -1.15     25.68 o 
   7   0   5      172.27      291.15     59.33 o 
   8   0   5       63.29       95.09     50.31 o 
 -10   1   5        0.59        3.76     35.61 o 
  -9   1   5      139.88      131.11     48.60 o 
  -8   1   5        4.96        7.17     27.13 o 
  -7   1   5      259.83      205.78     42.73 o 
  -6   1   5        5.72        4.92     20.91 o 
  -5   1   5      121.65      116.01     28.54 o 
  -4   1   5     3998.72     4259.32     77.37 o 
  -3   1   5      767.92      775.73     23.81 o 
  -2   1   5     3279.00     3332.58     42.59 o 
  -1   1   5     1473.59     1603.94     43.74 o 
   0   1   5      682.13      684.83     38.96 o 
   1   1   5        1.24        4.31     11.24 o 
   2   1   5     4912.64     5059.87    133.14 o 
   3   1   5       29.98       -3.41     14.85 o 
   4   1   5      839.19      813.14     60.63 o 
   5   1   5      162.50      161.85     42.13 o 
   6   1   5       18.60       -3.91     22.67 o 
   7   1   5      141.95      189.34     50.31 o 
   8   1   5        3.17        7.07     36.06 o 
 -10   2   5       13.68       -0.60     39.57 o 
  -8   2   5       79.33       75.83     38.97 o 
  -7   2   5      324.33      372.60     57.78 o 
  -6   2   5      374.03      387.75     54.02 o 
  -5   2   5       59.55       36.73     14.44 o 
  -4   2   5     2090.08     2207.16     60.87 o 
  -3   2   5     3470.99     3530.70     96.18 o 
  -2   2   5        5.55        4.13      7.53 o 
  -1   2   5     1360.85     1124.20     39.04 o 
   0   2   5       14.65        2.49      8.58 o 
   1   2   5      209.33      209.20     34.66 o 
   2   2   5      349.86      398.23     39.07 o 
   3   2   5      365.47      387.30     50.11 o 
   4   2   5        2.40       24.07     23.37 o 
   5   2   5       65.34       24.07     27.33 o 
   6   2   5       80.19      144.50     42.98 o 
   7   2   5        0.04       -9.18     29.64 o 
   8   2   5       45.32       53.28     30.92 o 
  -8   3   5      352.65      271.84     58.18 o 
  -7   3   5      281.04      391.96     61.29 o 
  -6   3   5       32.44       19.20     19.49 o 
  -5   3   5      146.72      191.59     37.99 o 
  -4   3   5      722.38      733.01     48.92 o 
  -3   3   5     4580.91     4666.90     88.98 o 
  -2   3   5      172.43      180.90     20.84 o 
  -1   3   5      740.60      715.42     24.51 o 
   0   3   5     1968.05     2009.89     44.59 o 
   1   3   5     1931.35     1822.49     50.86 o 
   2   3   5      190.86      227.53     25.77 o 
   3   3   5      659.50      637.12     54.11 o 
   4   3   5      222.73      272.85     49.30 o 
   5   3   5       18.48        0.35     19.23 o 
   6   3   5       23.47       29.20     23.93 o 
   7   3   5        3.40       -6.70     24.54 o 
   8   3   5       15.33        1.86     27.03 o 
  -9   4   5        5.17      -43.08     37.62 o 
  -8   4   5      275.89      187.53     56.07 o 
  -7   4   5        2.26        8.93     14.88 o 
  -6   4   5      528.39      536.95     37.52 o 
  -5   4   5      403.14      426.51     31.80 o 
  -4   4   5       18.04       32.04     13.47 o 
  -3   4   5       39.82       36.83     11.93 o 
  -2   4   5     2128.19     2014.42     34.88 o 
  -1   4   5      126.34      118.16      9.93 o 
   0   4   5      316.97      332.39     19.72 o 
   1   4   5      509.41      440.71     29.99 o 
   2   4   5      475.95      380.94     28.26 o 
   3   4   5      372.88      357.55     94.92 o 
   4   4   5       10.08        1.10     17.47 o 
   5   4   5      260.34      288.50     40.20 o 
   6   4   5        2.39       -2.28     23.27 o 
   7   4   5       38.90       67.17     33.09 o 
 -10   5   5      130.68       71.97     52.16 o 
  -9   5   5        8.01      -17.96     39.67 o 
  -8   5   5       50.37       65.55     39.92 o 
  -7   5   5       12.40       16.45     31.55 o 
  -6   5   5      299.07      285.24     28.96 o 
  -5   5   5      349.46      313.03     45.89 o 
  -4   5   5      947.68      937.80     42.31 o 
  -3   5   5     1439.95     1390.03     51.17 o 
  -2   5   5     1310.68     1300.00     31.86 o 
  -1   5   5      304.85      333.61     20.44 o 
   0   5   5      195.68      206.59     18.41 o 
   1   5   5      498.28      501.22     29.02 o 
   2   5   5       94.54       84.95     18.21 o 
   3   5   5      475.26      451.84     34.93 o 
   4   5   5       10.50       21.81     20.44 o 
   5   5   5       41.24        9.96     24.30 o 
   6   5   5       22.00        4.85     26.51 o 
   7   5   5       10.06      -13.34     29.68 o 
  -9   6   5       60.67       29.34     44.34 o 
  -8   6   5       26.54       20.11     36.91 o 
  -7   6   5      230.44      188.94     53.77 o 
  -6   6   5        9.62       13.09     30.59 o 
  -5   6   5      145.28      135.57     39.12 o 
  -4   6   5      930.32      945.36     44.59 o 
  -3   6   5      151.31      157.12     19.61 o 
  -2   6   5      250.80      233.74     32.13 o 
  -1   6   5       20.54       29.89     10.43 o 
   0   6   5     1195.26     1169.58     43.27 o 
   1   6   5       99.19      117.13     18.57 o 
   2   6   5      171.44      281.34     59.21 o 
   3   6   5      138.25      158.62     39.32 o 
   4   6   5      177.43      275.15     38.56 o 
   5   6   5       41.42       23.50     24.40 o 
   6   6   5        3.30        4.39     25.46 o 
  -9   7   5       54.07       30.29     47.20 o 
  -8   7   5        1.38      -38.17     33.10 o 
  -7   7   5      304.00      301.78     64.70 o 
  -6   7   5        6.90      -14.09     29.09 o 
  -5   7   5      183.00      156.33     45.39 o 
  -4   7   5      277.63      353.78     49.65 o 
  -3   7   5      207.16      264.07     27.14 o 
  -2   7   5       53.64       20.61     25.03 o 
  -1   7   5       93.10      103.42     36.46 o 
   0   7   5      624.01      633.11     57.95 o 
   1   7   5        4.65        4.04     11.70 o 
   2   7   5       20.86        5.25     12.22 o 
   3   7   5      325.25      377.35     39.20 o 
   4   7   5      157.61      170.58     32.54 o 
   5   7   5        0.01       -2.12     21.26 o 
   6   7   5       12.61      -27.99     32.10 o 
  -9   8   5       16.64       17.15     50.06 o 
  -8   8   5      184.88       91.18     55.17 o 
  -7   8   5      359.49      257.70     62.49 o 
  -6   8   5       58.07       51.26     36.26 o 
  -5   8   5      207.50      154.38     48.35 o 
  -4   8   5       12.69        8.38     28.84 o 
  -3   8   5       55.81       20.36     27.79 o 
  -2   8   5        1.79      -25.58     24.73 o 
  -1   8   5      313.07      402.55     61.14 o 
   0   8   5       55.09       32.35     25.03 o 
   1   8   5      184.56      164.91     44.34 o 
   2   8   5       28.93       24.61     14.88 o 
   3   8   5      160.13      176.09     30.11 o 
   4   8   5       33.62       38.66     21.61 o 
   5   8   5        6.41       -5.62     28.44 o 
  -8   9   5      136.05       44.94     46.19 o 
  -7   9   5       18.60       30.29     38.92 o 
  -6   9   5       85.88       62.74     41.98 o 
  -5   9   5      366.68      386.85     73.07 o 
  -4   9   5       88.89       58.78     35.56 o 
  -3   9   5      138.64      165.56     49.96 o 
  -2   9   5      153.17      153.53     44.94 o 
  -1   9   5      451.82      618.47     77.83 o 
   0   9   5        4.79        8.13     25.68 o 
   1   9   5       67.10       66.76     38.22 o 
   2   9   5       80.20       58.28     33.60 o 
   3   9   5      110.29      162.05     50.46 o 
   4   9   5       10.72      -12.74     35.01 o 
  -7  10   5       12.85        3.11     40.07 o 
  -6  10   5       77.07       78.74     46.14 o 
  -5  10   5       36.46       30.29     35.31 o 
  -4  10   5      330.29      310.76     66.30 o 
  -3  10   5       31.06       31.20     34.96 o 
  -2  10   5      286.82      337.45     67.81 o 
  -1  10   5       24.00       56.12     40.57 o 
   0  10   5      108.36       69.46     40.47 o 
   1  10   5       30.38       61.44     41.13 o 
   2  10   5        8.51        3.86     32.75 o 
   3  10   5       25.00       75.48     46.54 o 
  -7  11   5       25.37       18.06     47.50 o 
  -6  11   5       85.67       18.01     45.04 o 
  -5  11   5       10.57       22.47     44.34 o 
  -4  11   5      212.66      188.68     61.14 o 
  -3  11   5       28.67      -13.84     34.61 o 
  -2  11   5      282.06      221.99     58.38 o 
  -1  11   5        0.15       38.72     34.46 o 
   0  11   5      147.58      146.00     55.72 o 
   1  11   5       51.10       36.96     40.02 o 
   2  11   5       88.55      157.84     58.53 o 
  -5  12   5      104.51       62.04     48.75 o 
  -4  12   5       23.85       -9.63     39.27 o 
  -3  12   5       28.38       18.76     42.93 o 
  -2  12   5      128.93      124.24     49.66 o 
  -1  12   5      115.48      110.64     52.51 o 
   0  12   5       71.23       41.63     45.29 o 
   1  12   5       16.09       28.69     45.34 o 
  -1 -14   6       82.49       27.74     30.95 o 
   0 -14   6       22.10        3.91     21.42 o 
   1 -14   6       64.07       57.18     28.59 o 
   2 -14   6        7.73        2.71     25.78 o 
   3 -14   6      114.19      152.92     42.23 o 
  -3 -13   6        7.84      -27.69     24.73 o 
  -2 -13   6      149.27      130.70     37.87 o 
  -1 -13   6       61.91       98.91     33.15 o 
   0 -13   6      202.40      202.12     42.03 o 
   1 -13   6       63.07       53.72     28.19 o 
   2 -13   6       34.03       66.05     31.50 o 
   3 -13   6       19.50       19.74     40.88 o 
   4 -13   6       24.77       33.25     20.82 o 
   5 -13   6      107.37       87.87     23.71 o 
  -4 -12   6       29.60        2.61     26.73 o 
  -3 -12   6      118.98      128.45     37.21 o 
  -2 -12   6      150.09      175.54     40.27 o 
  -1 -12   6       15.09       -7.47     21.92 o 
   0 -12   6     1139.38     1091.31     82.99 o 
   1 -12   6        2.42       20.56     18.76 o 
   2 -12   6      428.34      469.05     63.45 o 
   3 -12   6        1.06      -25.27     21.87 o 
   4 -12   6      145.68      135.55     30.87 o 
   5 -12   6       16.73       28.49     23.62 o 
   6 -12   6      200.01      111.83     58.50 o 
  -5 -11   6      100.57       99.21     32.15 o 
  -4 -11   6        0.39       -8.73     20.82 o 
  -3 -11   6      134.04      162.50     39.82 o 
  -2 -11   6       16.64       10.83     19.31 o 
  -1 -11   6      160.61      213.61     43.58 o 
   0 -11   6       74.84       49.00     21.22 o 
   1 -11   6      495.11      557.64     57.92 o 
   2 -11   6     1254.91     1193.45     60.66 o 
   3 -11   6       52.24       24.92     25.65 o 
   4 -11   6      127.44      181.81     30.81 o 
   5 -11   6       42.09       56.65     23.85 o 
   6 -11   6      188.66      128.13     23.74 o 
   7 -11   6        2.72       19.56     49.12 o 
  -6 -10   6        5.79        5.12     27.18 o 
  -5 -10   6      127.17      126.39     39.67 o 
  -4 -10   6       13.61      -23.57     20.01 o 
  -3 -10   6      173.91      202.83     38.17 o 
  -2 -10   6        2.01       18.21     20.76 o 
  -1 -10   6      376.97      426.82     55.07 o 
   0 -10   6       18.62       17.71     19.96 o 
   1 -10   6      447.16      466.51     35.32 o 
   2 -10   6      856.58      780.08     46.87 o 
   3 -10   6      158.24      219.34     44.09 o 
   4 -10   6      490.74      487.11     43.24 o 
   5 -10   6       57.44       80.35     29.01 o 
   6 -10   6      147.14      120.57     42.99 o 
   7 -10   6       80.39       67.75     47.27 o 
  -7  -9   6        3.94      -27.44     23.42 o 
  -6  -9   6       55.19       83.76     34.96 o 
  -5  -9   6       42.25       43.59     27.54 o 
  -4  -9   6      209.24      186.93     40.27 o 
  -3  -9   6      186.71      173.79     36.86 o 
  -2  -9   6       35.49       16.90     18.16 o 
  -1  -9   6     1228.52     1198.07     77.13 o 
   0  -9   6       19.73        0.23     12.93 o 
   1  -9   6      323.94      352.86     35.07 o 
   2  -9   6       11.73        5.40     12.51 o 
   3  -9   6      676.57      578.64     40.44 o 
   4  -9   6      501.14      430.99     78.10 o 
   5  -9   6      121.50      141.28     25.47 o 
   6  -9   6      165.86      131.84     27.62 o 
   7  -9   6      113.33      152.62     62.54 o 
   8  -9   6       11.50       46.99     54.67 o 
  -7  -8   6       26.68        7.57     28.44 o 
  -6  -8   6       95.72       64.35     27.94 o 
  -5  -8   6       59.12       21.37     21.07 o 
  -4  -8   6      433.05      464.44     59.48 o 
  -3  -8   6       78.20      112.90     29.54 o 
  -2  -8   6      412.24      416.99     44.03 o 
  -1  -8   6      575.78      581.01     51.15 o 
   0  -8   6      545.18      550.39     46.36 o 
   1  -8   6     1287.79     1293.64     51.93 o 
   2  -8   6     1215.12     1152.57     52.12 o 
   3  -8   6      354.82      408.33     34.44 o 
   4  -8   6       25.38        2.59     13.21 o 
   5  -8   6      820.87      891.67     71.25 o 
   6  -8   6      104.39      118.91     40.34 o 
   7  -8   6      324.63      456.11     87.37 o 
   8  -8   6       42.88      -29.94     42.33 o 
  -8  -7   6       34.03       35.01     34.91 o 
  -7  -7   6        2.03       -0.60     24.78 o 
  -6  -7   6      112.73      128.25     38.67 o 
  -5  -7   6      341.11      318.03     48.95 o 
  -4  -7   6       26.06       16.85     17.81 o 
  -3  -7   6      247.47      289.14     42.23 o 
  -2  -7   6      345.66      321.09     43.63 o 
  -1  -7   6     1216.46     1185.47     40.09 o 
   0  -7   6      421.13      378.25     19.15 o 
   1  -7   6       61.98       73.53     11.70 o 
   2  -7   6     1331.48     1297.18     43.56 o 
   3  -7   6      110.18      119.47     19.76 o 
   4  -7   6      223.85      221.32     40.34 o 
   5  -7   6      207.67      222.73     61.86 o 
   6  -7   6       16.49      -20.41     29.54 o 
   7  -7   6      145.67      236.58     67.51 o 
   8  -7   6       12.30      -10.28     43.58 o 
  -8  -6   6        0.03      -10.23     28.54 o 
  -7  -6   6        2.57      -30.19     22.27 o 
  -6  -6   6       54.76       37.57     23.62 o 
  -5  -6   6      719.47      689.63     62.13 o 
  -4  -6   6       30.02       26.68     17.40 o 
  -3  -6   6     1210.78     1189.29     71.86 o 
  -2  -6   6       81.62       57.67     10.03 o 
  -1  -6   6     1144.26     1185.62     39.97 o 
   0  -6   6      872.92      841.28     23.77 o 
   1  -6   6      229.75      234.11     24.07 o 
   2  -6   6     1050.36      970.13     29.54 o 
   3  -6   6       69.72       76.29     16.32 o 
   4  -6   6     1126.55     1188.24     54.71 o 
   5  -6   6       31.68       26.23     26.73 o 
   6  -6   6       19.16       11.64     30.14 o 
   7  -6   6        9.25       16.85     35.86 o 
   8  -6   6        9.99       -2.11     41.93 o 
  -9  -5   6        9.12       24.83     39.62 o 
  -8  -5   6       36.57       45.69     31.65 o 
  -7  -5   6        9.55        7.77     27.44 o 
  -6  -5   6        1.38        4.82     20.36 o 
  -5  -5   6      478.70      555.83     54.01 o 
  -4  -5   6        3.19        1.30     13.34 o 
  -3  -5   6      377.32      323.00     35.61 o 
  -2  -5   6     1967.30     1930.02     80.79 o 
  -1  -5   6     2344.32     2317.72     66.24 o 
   0  -5   6      677.63      736.76     24.29 o 
   1  -5   6     3108.56     3351.22     55.58 o 
   2  -5   6        1.01        3.62      6.12 o 
   3  -5   6      317.80      313.96     29.74 o 
   4  -5   6       53.16       55.34     16.19 o 
   5  -5   6      336.18      437.96     64.30 o 
   6  -5   6      357.19      407.26     70.22 o 
   7  -5   6       26.15       33.05     37.47 o 
   8  -5   6      187.84      272.04     69.26 o 
  -9  -4   6        5.12       -3.81     31.40 o 
  -8  -4   6       67.11       54.42     39.62 o 
  -7  -4   6       19.88        6.02     23.02 o 
  -6  -4   6      248.60      295.31     50.91 o 
  -5  -4   6      427.73      390.21     43.73 o 
  -4  -4   6       90.29       82.01     21.82 o 
  -3  -4   6     1734.51     1705.01     76.73 o 
  -2  -4   6       15.13       23.92     12.04 o 
  -1  -4   6      869.00      822.05     23.40 o 
   0  -4   6        1.23        4.63      5.51 o 
   1  -4   6    14490.03    14730.73    134.69 o 
   2  -4   6     2823.41     2866.65     54.39 o 
   3  -4   6     2559.55     2501.10     85.90 o 
   4  -4   6        5.88        3.56     20.31 o 
   5  -4   6     1177.15     1233.57     83.70 o 
   6  -4   6      369.22      396.58     66.00 o 
   7  -4   6       89.76       76.84     41.83 o 
   8  -4   6       35.31       33.05     41.03 o 
  -9  -3   6        9.10        1.81     34.56 o 
  -8  -3   6      135.57      176.25     49.76 o 
  -7  -3   6      285.89      188.99     42.83 o 
  -6  -3   6     2188.96     2033.58    104.11 o 
  -5  -3   6       53.93       57.28     23.57 o 
  -4  -3   6      302.82      303.44     38.17 o 
  -3  -3   6      224.30      235.58     26.93 o 
  -2  -3   6      301.16      241.47     15.85 o 
  -1  -3   6     1029.99     1135.29     27.11 o 
   0  -3   6     7732.75     7924.63     85.31 o 
   1  -3   6     1204.78     1128.59     30.78 o 
   2  -3   6     1943.73     2010.28     64.04 o 
   3  -3   6     2495.95     2421.27     68.43 o 
   4  -3   6     1448.88     1433.66     81.59 o 
   5  -3   6      916.78      864.14     70.66 o 
   6  -3   6        3.18       -3.56     27.03 o 
   7  -3   6      543.64      741.88     93.37 o 
   8  -3   6        2.52      -28.84     33.30 o 
 -10  -2   6       45.51        9.03     42.03 o 
  -9  -2   6       97.84       69.56     39.47 o 
  -8  -2   6       24.52       25.68     34.01 o 
  -7  -2   6      151.84      144.85     41.63 o 
  -6  -2   6      626.46      587.33     56.47 o 
  -5  -2   6      293.32      333.97     22.16 o 
  -4  -2   6     2253.30     2191.84     47.07 o 
  -3  -2   6       15.55       10.28      7.26 o 
  -2  -2   6     1814.54     1707.33     32.19 o 
  -1  -2   6     2403.59     2576.64     42.10 o 
   0  -2   6        5.67        4.38      5.23 o 
   1  -2   6       17.41       17.88      6.47 o 
   2  -2   6     2482.01     2365.03     60.30 o 
   3  -2   6      236.74      214.77     37.67 o 
   4  -2   6     3110.56     3126.89    120.10 o 
   5  -2   6      215.86      198.06     44.03 o 
   6  -2   6      248.90      340.56     59.84 o 
   7  -2   6       50.97       36.51     37.62 o 
   8  -2   6       44.10      119.37     52.46 o 
 -10  -1   6       13.00       18.56     39.87 o 
  -9  -1   6      119.52      149.92     50.36 o 
  -8  -1   6       18.42      -24.18     24.88 o 
  -7  -1   6      855.24      814.79     69.50 o 
  -6  -1   6        6.25        0.40     20.36 o 
  -5  -1   6     2207.22     2229.56     57.93 o 
  -4  -1   6     2607.32     2568.31     55.93 o 
  -3  -1   6     6897.89     7434.79     82.61 o 
  -2  -1   6        2.25        2.48      4.44 o 
  -1  -1   6      523.69      514.06     17.68 o 
   0  -1   6       38.00       34.53      6.48 o 
   1  -1   6        3.91        8.99      7.35 o 
   2  -1   6     1410.19     1212.86     63.59 o 
   3  -1   6       13.56        9.33     16.80 o 
   4  -1   6      734.28      754.02     59.47 o 
   5  -1   6        0.38        6.07     20.81 o 
   6  -1   6      687.83      728.39     70.96 o 
   7  -1   6      163.41      165.31     55.12 o 
   8  -1   6      125.74      115.01     52.97 o 
 -10   0   6       46.80       50.06     40.98 o 
  -9   0   6       50.74       21.57     32.45 o 
  -8   0   6      116.74      102.57     40.62 o 
  -7   0   6       30.45        1.82     16.77 o 
  -6   0   6        7.40      -10.97     13.38 o 
  -5   0   6      656.73      641.05     33.87 o 
  -4   0   6       62.33       27.84     19.31 o 
  -3   0   6     5040.34     5317.84     67.67 o 
  -2   0   6     1224.32     1425.67     28.84 o 
  -1   0   6     1019.73     1075.38     24.20 o 
   0   0   6      889.14      769.53     22.74 o 
   1   0   6      962.45      894.34     37.53 o 
   2   0   6       79.13       84.96     25.33 o 
   3   0   6     1175.94     1080.73     66.14 o 
   4   0   6       65.84       81.91     31.30 o 
   5   0   6       80.53       84.51     34.41 o 
   6   0   6      614.23      588.13     63.74 o 
   7   0   6       11.38       13.59     35.71 o 
   8   0   6      233.19      260.66     65.30 o 
 -10   1   6        0.64      -21.07     35.01 o 
  -9   1   6        1.06       29.84     35.06 o 
  -8   1   6      554.45      518.17     68.65 o 
  -7   1   6      257.94      242.45     72.27 o 
  -6   1   6      579.61      588.54     36.20 o 
  -5   1   6      125.08       83.70     17.55 o 
  -4   1   6     3458.69     3614.16     60.41 o 
  -3   1   6     6322.99     6650.68     76.54 o 
  -2   1   6        1.40        3.71      3.59 o 
  -1   1   6     3896.10     3964.42     76.43 o 
   0   1   6      182.14      179.09     20.73 o 
   1   1   6     3377.31     3286.41    105.41 o 
   2   1   6      878.43      843.68     55.06 o 
   3   1   6       98.65       85.97     28.74 o 
   4   1   6        1.46       -0.40     18.71 o 
   5   1   6       15.71        2.31     24.98 o 
   6   1   6        6.14      -11.03     27.74 o 
   7   1   6       93.11       82.96     42.78 o 
   8   1   6      155.84       59.59     45.74 o 
 -10   2   6       50.50       36.06     40.98 o 
  -9   2   6      221.63      231.87     54.12 o 
  -8   2   6      218.10      169.69     32.38 o 
  -7   2   6       23.31       19.96     30.39 o 
  -6   2   6      654.53      676.32     81.21 o 
  -5   2   6      624.40      622.37     36.14 o 
  -4   2   6     8614.70     8558.72     98.60 o 
  -3   2   6     3086.17     3352.12     55.31 o 
  -2   2   6     3617.90     3793.34     79.40 o 
  -1   2   6     1368.74     1398.23     47.25 o 
   0   2   6     1395.31     1359.50     47.91 o 
   1   2   6     7055.24     7227.49    170.45 o 
   2   2   6       59.89       34.46     22.47 o 
   3   2   6      826.93      882.64     63.59 o 
   4   2   6       11.57       -6.97     17.61 o 
   5   2   6      125.80      158.99     45.54 o 
   6   2   6       45.24       -1.10     31.55 o 
   7   2   6      118.47       94.34     46.84 o 
   8   2   6       11.29       -9.33     40.37 o 
  -9   3   6       78.87       71.92     46.14 o 
  -8   3   6       17.26       12.71     18.28 o 
  -7   3   6      136.46      111.00     30.34 o 
  -6   3   6        2.22       -7.14     12.32 o 
  -5   3   6      537.97      539.73     33.77 o 
  -4   3   6     2924.64     2926.81     76.90 o 
  -3   3   6      435.81      429.28     28.62 o 
  -2   3   6     2722.24     2620.70     96.18 o 
  -1   3   6      914.82      945.34     58.27 o 
   0   3   6     1852.66     1883.01     39.98 o 
   1   3   6      693.11      668.11     32.24 o 
   2   3   6      978.40      948.08     43.49 o 
   3   3   6      199.91      183.72     40.82 o 
   4   3   6      412.97      499.40     64.85 o 
   5   3   6       19.52       -6.27     26.53 o 
   6   3   6       20.33       -8.14     24.05 o 
   7   3   6       22.62       34.91     28.19 o 
  -9   4   6       58.74       34.21     45.24 o 
  -8   4   6       98.30      111.40     34.93 o 
  -7   4   6       53.54       47.01     27.94 o 
  -6   4   6        0.38       -0.91     13.15 o 
  -5   4   6      376.96      391.26     31.59 o 
  -4   4   6      942.67      914.10     42.78 o 
  -3   4   6      266.50      255.62     25.26 o 
  -2   4   6       71.34       69.55     16.87 o 
  -1   4   6       69.79       91.37     21.39 o 
   0   4   6      885.99      942.42     33.50 o 
   1   4   6       14.02        4.73     10.45 o 
   2   4   6      934.39      968.91     45.02 o 
   3   4   6      482.45      500.97     40.41 o 
   4   4   6      114.94      106.99     27.65 o 
   5   4   6       14.40        4.97     21.37 o 
   6   4   6        4.26      -18.59     22.28 o 
   7   4   6        9.66       10.11     29.18 o 
 -10   5   6       25.41        0.05     48.75 o 
  -9   5   6       43.55       49.05     43.43 o 
  -8   5   6        2.10       -3.06     37.57 o 
  -7   5   6       35.45        2.26     31.00 o 
  -6   5   6      606.85      540.17     36.66 o 
  -5   5   6       52.24       43.80     26.63 o 
  -4   5   6       38.78       35.92     14.65 o 
  -3   5   6     2674.12     2754.94     77.54 o 
  -2   5   6       13.37       19.43     12.61 o 
  -1   5   6     1709.28     1714.30     43.27 o 
   0   5   6      380.14      367.42     23.88 o 
   1   5   6     1173.49     1065.68     69.50 o 
   2   5   6      250.12      295.05     31.29 o 
   3   5   6      301.88      338.05     38.74 o 
   4   5   6      371.30      430.46    113.18 o 
   5   5   6        5.95       25.82     24.72 o 
   6   5   6       30.01       21.05     36.39 o 
  -9   6   6       59.15       59.18     47.70 o 
  -8   6   6       69.05       61.64     42.78 o 
  -7   6   6       44.06       53.57     36.41 o 
  -6   6   6      217.93      230.16     55.17 o 
  -5   6   6        3.95       -3.33     13.61 o 
  -4   6   6      254.65      233.69     28.81 o 
  -3   6   6       75.21       99.76     57.33 o 
  -2   6   6      140.17      181.42     26.32 o 
  -1   6   6      311.56      319.99     51.86 o 
   0   6   6       59.01       54.87     28.24 o 
   1   6   6       36.16       26.38     12.79 o 
   2   6   6        1.93        3.39     12.40 o 
   3   6   6      671.85      650.70     43.21 o 
   4   6   6      103.14       98.11     47.50 o 
   5   6   6        9.87       -5.81     22.28 o 
   6   6   6        6.28       24.02     27.00 o 
  -9   7   6       59.64       16.20     49.75 o 
  -8   7   6      469.21      756.62    102.15 o 
  -7   7   6       14.33       31.95     37.06 o 
  -6   7   6       31.72        2.46     30.85 o 
  -5   7   6       55.19       22.92     29.69 o 
  -4   7   6      252.64      314.25     41.03 o 
  -3   7   6       85.06       95.54     21.98 o 
  -2   7   6     2161.79     2186.57    111.98 o 
  -1   7   6      551.04      507.39     55.46 o 
   0   7   6      214.94      174.54     45.99 o 
   1   7   6        3.90      -10.18     19.51 o 
   2   7   6      436.37      457.71     66.81 o 
   3   7   6      653.13      603.52     41.98 o 
   4   7   6       61.34       85.70     34.98 o 
   5   7   6       50.53       34.35     24.15 o 
  -9   8   6       65.45       16.60     44.89 o 
  -8   8   6      176.72      120.98     55.97 o 
  -7   8   6      131.30      142.04     55.07 o 
  -6   8   6       51.45       38.22     41.33 o 
  -5   8   6       38.48       40.07     31.75 o 
  -4   8   6       19.38       29.29     32.65 o 
  -3   8   6      322.57      326.36     61.79 o 
  -2   8   6      103.91       95.24     40.12 o 
  -1   8   6       33.04       -9.28     21.77 o 
   0   8   6      130.17      120.72     43.53 o 
   1   8   6       51.49       53.97     29.94 o 
   2   8   6      418.73      563.61     79.03 o 
   3   8   6       58.93       60.04     38.57 o 
   4   8   6       92.00      125.99     49.51 o 
   5   8   6        3.04       13.59     42.93 o 
  -8   9   6       15.22      -27.49     49.15 o 
  -7   9   6      225.06      289.60     72.07 o 
  -6   9   6       61.46       45.64     43.38 o 
  -5   9   6      125.70      139.63     49.96 o 
  -4   9   6       99.24       90.43     44.84 o 
  -3   9   6       58.17       57.58     34.86 o 
  -2   9   6      197.75      226.00     53.12 o 
  -1   9   6      174.69      161.25     49.41 o 
   0   9   6       60.10       49.40     34.66 o 
   1   9   6        3.66      -31.50     24.98 o 
   2   9   6      177.13      279.37     62.94 o 
   3   9   6        0.26       14.39     32.55 o 
   4   9   6       32.45        1.20     40.07 o 
  -7  10   6       52.20      -27.74     40.93 o 
  -6  10   6        1.59      -25.28     34.26 o 
  -5  10   6      240.89      267.58     64.25 o 
  -4  10   6        0.16      -39.67     29.64 o 
  -3  10   6      105.19      201.27     55.52 o 
  -2  10   6       89.02      112.60     43.03 o 
  -1  10   6       98.82       57.18     40.27 o 
   0  10   6        7.17       12.94     32.90 o 
   1  10   6       88.37      129.35     53.47 o 
   2  10   6       87.83       75.28     47.09 o 
   3  10   6       24.26       41.68     41.43 o 
  -6  11   6        3.38      -25.78     39.97 o 
  -5  11   6       72.18       17.10     41.38 o 
  -4  11   6       42.61      -20.06     27.13 o 
  -3  11   6      257.44      305.35     67.81 o 
  -2  11   6        9.76      -21.92     28.44 o 
  -1  11   6       69.32      106.08     47.14 o 
   0  11   6       25.69       16.50     34.26 o 
   1  11   6       28.25       22.12     39.37 o 
  -4  12   6       24.76       10.53     44.39 o 
  -3  12   6       44.64       63.55     49.00 o 
  -2  12   6      107.88      134.62     56.18 o 
  -1  12   6       77.32       90.18     51.66 o 
   0  12   6       17.15       -0.60     38.52 o 
  -1 -14   7       81.24       72.02     33.20 o 
   0 -14   7       85.63      100.96     34.21 o 
   1 -14   7       30.81       10.63     24.12 o 
   2 -14   7       66.49       92.19     30.29 o 
   3 -14   7       30.91      105.63     40.67 o 
  -3 -13   7       22.13        5.22     25.78 o 
  -2 -13   7        0.76       -4.46     24.73 o 
  -1 -13   7      147.02      152.37     37.87 o 
   0 -13   7       74.71       79.90     28.24 o 
   1 -13   7      121.28      124.34     35.61 o 
   2 -13   7       40.29       42.08     27.23 o 
   3 -13   7      131.44      116.91     39.17 o 
   4 -13   7      122.35      203.48     41.13 o 
  -4 -12   7       67.76       92.89     37.67 o 
  -3 -12   7        6.74        3.36     25.73 o 
  -2 -12   7      147.68      134.67     36.66 o 
  -1 -12   7      216.51      278.56     49.76 o 
   0 -12   7      168.70      158.14     34.96 o 
   1 -12   7      289.45      369.90     58.63 o 
   2 -12   7        2.40       19.96     20.56 o 
   3 -12   7      230.31      267.72     45.39 o 
   4 -12   7        0.70      -13.92     28.29 o 
   5 -12   7       61.71       50.03     21.76 o 
   6 -12   7       48.39       62.57     25.33 o 
  -5 -11   7        5.05      -18.31     21.67 o 
  -4 -11   7       99.66       89.23     32.85 o 
  -3 -11   7        7.04       -2.06     20.86 o 
  -2 -11   7       34.47       53.72     23.57 o 
  -1 -11   7       57.34       72.47     26.43 o 
   0 -11   7      182.65      177.65     36.31 o 
   1 -11   7      181.65      135.37     32.15 o 
   2 -11   7      424.50      518.07     47.92 o 
   3 -11   7      351.13      420.70     59.64 o 
   4 -11   7       17.73       53.50     18.61 o 
   5 -11   7      128.82      119.51     26.48 o 
   6 -11   7        7.35        2.41     19.73 o 
  -6 -10   7       71.04       78.74     34.41 o 
  -5 -10   7        1.70      -20.82     25.28 o 
  -4 -10   7      149.96      191.34     41.78 o 
  -3 -10   7       69.52       48.55     25.18 o 
  -2 -10   7      166.09      161.30     35.36 o 
  -1 -10   7        0.05       -3.66     20.91 o 
   0 -10   7       27.63       60.74     22.27 o 
   1 -10   7      235.02      224.31     31.41 o 
   2 -10   7      833.44      785.07     47.94 o 
   3 -10   7       29.01       23.02     15.86 o 
   4 -10   7      114.98      150.60     26.26 o 
   5 -10   7        4.32       31.19     18.49 o 
   6 -10   7      131.97       88.55     23.24 o 
   7 -10   7       34.07      -10.83     51.06 o 
  -7  -9   7       36.24      -26.58     25.18 o 
  -6  -9   7       88.07       27.38     26.58 o 
  -5  -9   7       16.81       18.21     24.07 o 
  -4  -9   7        8.64       15.15     19.76 o 
  -3  -9   7       79.35       43.13     22.87 o 
  -2  -9   7     1067.24     1007.16     73.97 o 
  -1  -9   7      240.95      218.43     38.12 o 
   0  -9   7       15.83       31.75     21.17 o 
   1  -9   7       25.78       14.29     17.10 o 
   2  -9   7      440.12      463.69     31.83 o 
   3  -9   7      186.66      178.78     28.69 o 
   4  -9   7      376.45      444.96     62.30 o 
   5  -9   7       25.86       45.48     18.52 o 
   6  -9   7      514.59      489.62    157.23 o 
   7  -9   7        0.41      -38.42     37.77 o 
  -7  -8   7      104.86      141.44     41.33 o 
  -6  -8   7        5.51        2.66     21.72 o 
  -5  -8   7      417.33      505.94     65.64 o 
  -4  -8   7       11.98        3.71     16.95 o 
  -3  -8   7      398.59      426.52     48.55 o 
  -2  -8   7       21.82       12.69     17.91 o 
  -1  -8   7      645.64      587.48     52.35 o 
   0  -8   7       35.67       35.54      9.92 o 
   1  -8   7      664.06      640.80     31.03 o 
   2  -8   7      398.02      427.00     30.17 o 
   3  -8   7      249.15      256.81     29.24 o 
   4  -8   7      168.36      213.36     30.16 o 
   5  -8   7      192.76      202.63     34.32 o 
   6  -8   7      583.50      592.99     91.42 o 
   7  -8   7        0.96        0.95     37.62 o 
   8  -8   7      159.85      234.07     74.43 o 
  -8  -7   7       70.78       99.41     41.98 o 
  -7  -7   7        6.41       10.08     23.87 o 
  -6  -7   7       13.92      -24.38     18.01 o 
  -5  -7   7      125.36      166.77     34.86 o 
  -4  -7   7      344.18      387.05     52.61 o 
  -3  -7   7       24.40        7.82     14.75 o 
  -2  -7   7      401.58      381.58     40.77 o 
  -1  -7   7      457.99      373.16     23.79 o 
   0  -7   7       45.88       55.23     14.22 o 
   1  -7   7      947.64      918.16     27.31 o 
   2  -7   7      175.21      207.84     35.37 o 
   3  -7   7      411.43      425.62     35.86 o 
   4  -7   7       44.54       28.07     16.55 o 
   5  -7   7      578.79      651.46    113.88 o 
   6  -7   7      154.61      154.33     54.12 o 
   7  -7   7      143.90      190.49     60.34 o 
   8  -7   7      301.83      356.85     84.46 o 
  -8  -6   7       18.71       19.31     29.14 o 
  -7  -6   7        1.62      -26.78     20.41 o 
  -6  -6   7      389.52      472.96     62.04 o 
  -5  -6   7       55.23       32.65     19.56 o 
  -4  -6   7      270.14      292.60     44.89 o 
  -3  -6   7      187.94      179.06     32.00 o 
  -2  -6   7      439.30      369.65     37.47 o 
  -1  -6   7      260.16      280.09     17.32 o 
   0  -6   7      154.07      145.70     26.44 o 
   1  -6   7     1447.51     1326.70     36.50 o 
   2  -6   7      703.37      649.53     26.54 o 
   3  -6   7      224.94      236.44     28.07 o 
   4  -6   7       81.84       81.81     28.31 o 
   5  -6   7      143.20      154.23     43.78 o 
   6  -6   7       81.74      103.57     44.08 o 
   7  -6   7      281.65      340.86     71.07 o 
   8  -6   7       40.28       27.94     45.19 o 
  -9  -5   7        5.04       -4.01     34.16 o 
  -8  -5   7        9.94       -4.41     25.18 o 
  -7  -5   7        0.59      -12.34     22.87 o 
  -6  -5   7      456.23      506.49     63.34 o 
  -5  -5   7       56.83       39.72     19.61 o 
  -4  -5   7      179.55      190.69     32.90 o 
  -3  -5   7       27.48       42.23     17.76 o 
  -2  -5   7     1361.64     1260.75     65.19 o 
  -1  -5   7        0.64       -0.49      7.43 o 
   0  -5   7      743.59      673.19     24.44 o 
   1  -5   7       85.98       85.94     11.65 o 
   2  -5   7      354.30      351.25     19.82 o 
   3  -5   7       36.60       12.44     11.56 o 
   4  -5   7      525.01      512.45     40.08 o 
   5  -5   7      896.30      899.74     75.37 o 
   6  -5   7       13.77      -11.53     26.33 o 
   7  -5   7       40.89       12.09     34.61 o 
   8  -5   7        4.89       41.38     48.50 o 
  -9  -4   7       11.65       17.40     34.31 o 
  -8  -4   7      127.11       88.47     38.22 o 
  -7  -4   7       42.73       24.43     26.43 o 
  -6  -4   7       56.75       43.74     22.97 o 
  -5  -4   7       22.03       32.35     20.81 o 
  -4  -4   7      105.58      140.63     28.99 o 
  -3  -4   7     1305.96     1305.39     67.00 o 
  -2  -4   7      149.05      130.68     10.83 o 
  -1  -4   7      967.96      957.67     27.28 o 
   0  -4   7     2976.16     3075.47     53.08 o 
   1  -4   7      231.83      232.43     23.27 o 
   2  -4   7      862.95      768.42     35.11 o 
   3  -4   7      259.06      275.27     28.43 o 
   4  -4   7     2856.74     2738.90    118.75 o 
   5  -4   7      307.87      311.16     55.97 o 
   6  -4   7        1.99      -10.13     27.84 o 
   7  -4   7       13.96      -18.21     31.35 o 
   8  -4   7      179.55      253.38     70.77 o 
  -9  -3   7        0.74       -6.27     32.75 o 
  -8  -3   7       69.24       73.12     35.76 o 
  -7  -3   7       29.48       46.34     29.09 o 
  -6  -3   7       10.17       34.56     22.92 o 
  -5  -3   7       65.65       42.88     20.11 o 
  -4  -3   7      147.19      140.08     27.24 o 
  -3  -3   7      912.41      817.80     33.25 o 
  -2  -3   7       20.33       15.73      6.11 o 
  -1  -3   7      400.02      368.90     16.93 o 
   0  -3   7      822.83      853.26     30.08 o 
   1  -3   7       52.21       27.66     12.02 o 
   2  -3   7        5.29        6.65     13.89 o 
   3  -3   7     1428.62     1393.19     77.08 o 
   4  -3   7      193.66      161.25     39.77 o 
   5  -3   7        5.79        7.42     21.82 o 
   6  -3   7       56.40       43.13     32.10 o 
   7  -3   7        0.34      -24.93     27.24 o 
   8  -3   7      116.92      168.42     59.08 o 
 -10  -2   7       85.41      108.78     50.16 o 
  -9  -2   7        3.32        1.45     34.86 o 
  -8  -2   7      222.25      239.95     52.21 o 
  -7  -2   7        0.50      -23.42     17.51 o 
  -6  -2   7      722.60      581.41     53.06 o 
  -5  -2   7        1.55       -4.31     13.79 o 
  -4  -2   7      498.60      472.50     22.76 o 
  -3  -2   7     1404.07     1306.92     38.01 o 
  -2  -2   7      554.25      586.82     29.05 o 
  -1  -2   7     1482.39     1475.37     33.48 o 
   0  -2   7      600.84      630.66     22.78 o 
   1  -2   7     3202.11     2906.80     53.56 o 
   2  -2   7       77.92       68.76     14.98 o 
   3  -2   7     2535.77     2493.13    103.05 o 
   4  -2   7      211.02      256.39     49.41 o 
   5  -2   7      680.94      704.07     65.49 o 
   6  -2   7       59.36       73.63     38.97 o 
   7  -2   7       81.16       21.92     36.16 o 
   8  -2   7       79.81      112.75     58.03 o 
 -10  -1   7       66.86       81.50     46.89 o 
  -9  -1   7        0.28      -15.65     30.29 o 
  -8  -1   7       56.52       56.93     34.21 o 
  -7  -1   7       13.85      -12.99     21.77 o 
  -6  -1   7      217.60      349.03     47.75 o 
  -5  -1   7      101.40       98.51     35.79 o 
  -4  -1   7     1476.31     1487.29     42.58 o 
  -3  -1   7     1220.46     1263.69     31.86 o 
  -2  -1   7       91.79      124.05     12.16 o 
  -1  -1   7      112.11      126.76     22.28 o 
   0  -1   7      239.06      210.86     14.12 o 
   1  -1   7       81.53       83.18     11.31 o 
   2  -1   7      229.89      180.06     33.70 o 
   3  -1   7      748.11      670.22     54.91 o 
   4  -1   7      360.31      420.35     58.33 o 
   5  -1   7      449.27      477.63     66.61 o 
   6  -1   7      240.91      294.51     58.98 o 
   7  -1   7      313.29      458.87     79.59 o 
   8  -1   7        5.29       23.37     40.93 o 
 -10   0   7       47.76       41.98     41.93 o 
  -9   0   7      213.45      278.46     56.98 o 
  -8   0   7      245.05      288.94     56.33 o 
  -7   0   7      103.95       51.16     28.24 o 
  -6   0   7      593.49      592.82     34.96 o 
  -5   0   7        0.73        3.57     11.04 o 
  -4   0   7     1737.97     1803.34     41.85 o 
  -3   0   7      582.24      717.91     23.61 o 
  -2   0   7    10042.31    10552.49     99.99 o 
  -1   0   7      148.03      168.86     11.32 o 
   0   0   7      851.64      829.17     36.86 o 
   1   0   7     1840.13     1712.31     55.38 o 
   2   0   7      140.77       85.72     26.38 o 
   3   0   7      174.98      109.74     31.85 o 
   4   0   7      338.26      363.67     54.82 o 
   5   0   7      153.66      179.71     44.64 o 
   6   0   7      203.24      194.05     52.66 o 
   7   0   7      275.33      307.70     64.50 o 
   8   0   7        5.68      -18.01     35.11 o 
  -9   1   7       85.01       50.21     35.76 o 
  -8   1   7        1.29       -5.87     25.08 o 
  -7   1   7      270.38      322.65     35.73 o 
  -6   1   7        1.40       -1.22     10.07 o 
  -5   1   7      872.30      881.84     32.70 o 
  -4   1   7     2465.36     2563.11     50.14 o 
  -3   1   7      284.45      307.41     15.16 o 
  -2   1   7       47.20       63.50     10.69 o 
  -1   1   7     3486.28     3671.41     78.72 o 
   0   1   7      703.86      662.03     45.36 o 
   1   1   7        0.83        4.56     14.55 o 
   2   1   7      716.77      610.04     51.35 o 
   3   1   7        4.13       -3.86     17.50 o 
   4   1   7      588.75      618.62     59.27 o 
   5   1   7       13.18        5.62     25.53 o 
   6   1   7      521.22      486.05     76.43 o 
   7   1   7       95.81       67.41     40.72 o 
   8   1   7      258.97      520.88     91.37 o 
  -8   2   7        5.10      -14.79     29.29 o 
  -7   2   7      392.02      420.15     32.48 o 
  -6   2   7       69.33       75.57     14.71 o 
  -5   2   7     2423.28     2339.09     52.82 o 
  -4   2   7     3162.76     3161.25     55.27 o 
  -3   2   7      707.34      689.13     28.03 o 
  -2   2   7      328.44      335.42     25.09 o 
  -1   2   7     3585.90     3503.21     81.14 o 
   0   2   7     3094.72     3018.20     76.98 o 
   1   2   7      300.97      400.34     51.36 o 
   2   2   7      178.09      185.73     36.31 o 
   3   2   7       99.60      114.76     34.26 o 
   4   2   7        2.10       28.99     25.83 o 
   5   2   7       72.65       49.15     32.35 o 
   6   2   7       55.25        9.93     31.10 o 
   7   2   7       42.28       38.32     37.17 o 
  -9   3   7       24.54       62.34     27.03 o 
  -8   3   7       55.14       37.70     31.32 o 
  -7   3   7        2.78      -11.07     24.90 o 
  -6   3   7      533.10      507.35     38.98 o 
  -5   3   7       66.62       94.91     44.91 o 
  -4   3   7      526.98      524.95     33.34 o 
  -3   3   7      711.61      643.26     51.53 o 
  -2   3   7       93.87       82.62     42.58 o 
  -1   3   7      370.53      361.98     29.86 o 
   0   3   7        0.47        5.75      7.36 o 
   1   3   7     3541.09     3448.96    189.01 o 
   2   3   7      110.61       70.42     29.69 o 
   3   3   7     1259.84     1196.32     80.39 o 
   4   3   7      375.90      437.56     65.95 o 
   5   3   7      199.51      184.62     48.35 o 
   6   3   7       47.30       62.47     28.78 o 
   7   3   7        7.64      -11.29     26.99 o 
  -9   4   7       45.89       13.49     39.02 o 
  -8   4   7       31.47        6.81     20.39 o 
  -7   4   7      171.05      152.28     27.79 o 
  -6   4   7      155.91      169.80     46.80 o 
  -5   4   7        0.38       -4.74     10.24 o 
  -4   4   7       89.79      100.50     19.41 o 
  -3   4   7      406.22      439.17     30.79 o 
  -2   4   7     1799.30     1894.97     64.43 o 
  -1   4   7       62.85       35.61     25.96 o 
   0   4   7      278.21      312.71     21.10 o 
   1   4   7      277.72      249.17     41.93 o 
   2   4   7        3.49       13.65     15.11 o 
   3   4   7      595.83      554.61     40.39 o 
   4   4   7      103.16       61.72     24.16 o 
   5   4   7      114.09      149.46     34.04 o 
   6   4   7        0.41       -0.69     22.89 o 
   7   4   7       10.48       50.70     38.04 o 
  -9   5   7       42.35       22.02     45.29 o 
  -8   5   7       40.51       62.34     45.59 o 
  -7   5   7       27.91       24.97     18.82 o 
  -6   5   7      123.33       73.53     20.88 o 
  -5   5   7        6.53       -9.94     12.30 o 
  -4   5   7      107.04       91.13     22.02 o 
  -3   5   7       26.53       27.39     13.18 o 
  -2   5   7     1118.94     1214.93    106.24 o 
  -1   5   7       94.65       70.02     27.74 o 
   0   5   7      548.26      520.98     51.70 o 
   1   5   7       47.43       50.07     15.47 o 
   2   5   7       41.44       38.89     17.33 o 
   3   5   7      848.79      798.05     48.12 o 
   4   5   7      163.67      117.19     44.74 o 
   5   5   7      228.90      260.26     42.26 o 
   6   5   7        0.63      -15.60     25.40 o 
  -9   6   7       91.23       47.95     49.45 o 
  -8   6   7       42.08        0.75     38.77 o 
  -7   6   7      162.91      149.51     48.65 o 
  -6   6   7        2.42      -11.83     29.59 o 
  -5   6   7       49.32       22.43     16.50 o 
  -4   6   7        4.33        6.49     13.43 o 
  -3   6   7      668.38      679.69     61.48 o 
  -2   6   7      227.22      249.44     32.81 o 
  -1   6   7      297.25      297.32     51.41 o 
   0   6   7      946.45      933.19     72.51 o 
   1   6   7      127.57      121.08     37.72 o 
   2   6   7      695.52      635.92     62.08 o 
   3   6   7       28.21       19.21     27.33 o 
   4   6   7      203.80      272.41     38.82 o 
   5   6   7       25.82        8.63     25.32 o 
  -9   7   7       69.15       13.49     55.17 o 
  -8   7   7        1.73       -2.66     42.28 o 
  -7   7   7      326.73      423.61     78.59 o 
  -6   7   7       19.74       33.75     36.36 o 
  -5   7   7       29.01       27.28     33.05 o 
  -4   7   7      159.74      123.85     24.72 o 
  -3   7   7      107.13      137.77     31.62 o 
  -2   7   7       74.10        9.23     28.44 o 
  -1   7   7      557.28      617.16     62.68 o 
   0   7   7       39.60       70.22     32.55 o 
   1   7   7      434.68      358.81     61.49 o 
   2   7   7      457.02      605.98     78.48 o 
   3   7   7       34.93       42.53     37.37 o 
   4   7   7       82.77       58.53     37.47 o 
   5   7   7        0.29      -28.34     35.71 o 
  -8   8   7       84.47       63.75     53.92 o 
  -7   8   7       51.94        3.86     39.62 o 
  -6   8   7       78.84       68.61     41.23 o 
  -5   8   7      293.09      344.57     67.26 o 
  -4   8   7       13.81       12.69     27.54 o 
  -3   8   7       35.43       22.27     31.20 o 
  -2   8   7       33.40       36.56     33.70 o 
  -1   8   7      193.55      155.43     48.30 o 
   0   8   7      115.08       83.01     39.52 o 
   1   8   7      143.05      171.28     51.36 o 
   2   8   7      109.56      104.67     41.68 o 
   3   8   7      218.98      289.80     65.60 o 
   4   8   7       13.44       43.89     38.77 o 
  -8   9   7      168.28      168.82     66.41 o 
  -7   9   7        7.92      -20.31     43.03 o 
  -6   9   7      209.87      139.73     57.33 o 
  -5   9   7      135.76       71.67     41.88 o 
  -4   9   7      100.37       95.50     42.03 o 
  -3   9   7       92.79       88.32     41.93 o 
  -2   9   7      119.23       39.52     39.32 o 
  -1   9   7       21.77       31.65     32.25 o 
   0   9   7      179.22      200.12     53.97 o 
   1   9   7        3.87        5.52     30.59 o 
   2   9   7        6.02       -9.58     33.90 o 
   3   9   7       74.27      100.81     48.00 o 
  -7  10   7        9.25      -14.79     47.34 o 
  -6  10   7       54.16       44.54     43.79 o 
  -5  10   7        3.15      -18.06     31.85 o 
  -4  10   7      168.12      108.18     47.80 o 
  -3  10   7       62.93       29.14     38.92 o 
  -2  10   7       94.25       99.41     44.49 o 
  -1  10   7        6.54        3.01     26.63 o 
   0  10   7       34.53       27.08     39.92 o 
   1  10   7        0.17      -33.65     30.34 o 
   2  10   7      100.00      115.06     53.07 o 
  -6  11   7       69.57       39.97     46.34 o 
  -5  11   7       94.83       52.21     51.66 o 
  -4  11   7       65.18       35.61     42.33 o 
  -3  11   7       20.97       29.14     40.63 o 
  -2  11   7      137.49      241.15     63.35 o 
  -1  11   7       32.52       58.43     44.39 o 
   0  11   7       55.92       68.06     42.33 o 
   1  11   7        2.70       -2.36     36.06 o 
  -3  12   7       48.24       38.97     51.01 o 
  -1 -14   8       56.39       68.81     32.35 o 
   0 -14   8      120.56      114.36     33.15 o 
   1 -14   8       72.26      104.52     38.22 o 
   2 -14   8       48.36       -5.97     26.93 o 
  -3 -13   8        7.19        5.97     28.29 o 
  -2 -13   8       42.74       29.34     26.93 o 
  -1 -13   8        1.02        0.35     22.52 o 
   0 -13   8      235.86      267.28     50.56 o 
   1 -13   8        2.52        5.72     22.82 o 
   2 -13   8      283.68      393.32     61.04 o 
   3 -13   8       92.47       56.43     36.26 o 
   4 -13   8       49.48       53.62     24.39 o 
  -4 -12   8        1.74        4.11     22.72 o 
  -3 -12   8       94.97       80.05     32.70 o 
  -2 -12   8       48.42       95.24     30.24 o 
  -1 -12   8       47.27       45.29     27.44 o 
   0 -12   8      326.19      419.25     59.69 o 
   1 -12   8       55.51       46.49     24.78 o 
   2 -12   8      351.18      538.13     71.06 o 
   3 -12   8       11.08       19.03     16.88 o 
   4 -12   8      174.06      168.93     29.43 o 
   5 -12   8       10.50       11.17     23.38 o 
  -5 -11   8       87.53       61.54     34.16 o 
  -4 -11   8       32.47       45.19     25.53 o 
  -3 -11   8      164.44      195.96     40.62 o 
  -2 -11   8        8.91        4.36     19.11 o 
  -1 -11   8      109.23      135.47     37.77 o 
   0 -11   8        8.56       37.01     22.17 o 
   1 -11   8      535.35      486.25     53.77 o 
   2 -11   8      274.85      325.22     34.46 o 
   3 -11   8      256.27      345.08     36.54 o 
   4 -11   8       82.18       87.01     26.11 o 
   5 -11   8       30.54        9.91     17.60 o 
   6 -11   8      176.69      111.05     26.97 o 
  -6 -10   8        2.12      -27.54     26.33 o 
  -5 -10   8       23.52       17.25     24.88 o 
  -4 -10   8      157.45      125.69     37.67 o 
  -3 -10   8       16.32       20.21     18.01 o 
  -2 -10   8        0.50       -0.90     16.15 o 
  -1 -10   8        2.20       10.58     17.45 o 
   0 -10   8      642.96      577.35     56.87 o 
   1 -10   8      246.39      301.44     34.33 o 
   2 -10   8       14.24       -2.91     13.49 o 
   3 -10   8      273.33      324.09     34.39 o 
   4 -10   8       64.53       51.18     25.92 o 
   5 -10   8      369.82      373.48     70.29 o 
   6 -10   8      156.80      129.81     28.93 o 
   7 -10   8       59.26       92.14     60.64 o 
  -7  -9   8        1.54       -3.96     25.53 o 
  -6  -9   8       20.79       30.04     27.49 o 
  -5  -9   8       30.63        4.51     21.67 o 
  -4  -9   8      341.86      339.65     51.51 o 
  -3  -9   8      222.91      265.62     45.89 o 
  -2  -9   8       44.48       39.67     21.62 o 
  -1  -9   8        6.47       -8.98     13.94 o 
   0  -9   8      404.43      420.75     47.39 o 
   1  -9   8      623.22      656.01     33.13 o 
   2  -9   8      250.78      318.64     51.73 o 
   3  -9   8      100.56      148.73     24.23 o 
   4  -9   8      120.07      153.79     28.49 o 
   5  -9   8      380.36      359.59     43.23 o 
   6  -9   8        4.07       13.20     20.35 o 
   7  -9   8       57.15       71.57     50.66 o 
  -7  -8   8       18.48       44.59     33.25 o 
  -6  -8   8       73.89       68.71     28.59 o 
  -5  -8   8      123.52       76.84     32.40 o 
  -4  -8   8      255.87      292.76     48.10 o 
  -3  -8   8       18.65       40.22     21.62 o 
  -2  -8   8      211.28      259.10     39.62 o 
  -1  -8   8       36.98       34.81     12.41 o 
   0  -8   8      480.25      445.03     22.63 o 
   1  -8   8       36.69       31.68     14.82 o 
   2  -8   8      501.55      475.76     37.93 o 
   3  -8   8        0.93       27.18     15.25 o 
   4  -8   8      122.78      121.43     24.84 o 
   5  -8   8      180.26      182.88     30.90 o 
   6  -8   8      191.92      194.70     58.88 o 
   7  -8   8      182.32      220.98     67.16 o 
  -8  -7   8        0.31        1.86     27.28 o 
  -7  -7   8       66.55       34.41     25.98 o 
  -6  -7   8      203.96      264.17     48.35 o 
  -5  -7   8      354.28      395.12     55.22 o 
  -4  -7   8      275.82      358.11     48.90 o 
  -3  -7   8       92.50       74.58     25.63 o 
  -2  -7   8     1069.46     1068.59     68.25 o 
  -1  -7   8      146.01      148.65     24.34 o 
   0  -7   8     1018.58      969.82     32.57 o 
   1  -7   8       38.81       26.55      9.88 o 
   2  -7   8     1508.02     1423.11     57.01 o 
   3  -7   8      276.51      295.22     33.37 o 
   4  -7   8      189.27      184.65     34.13 o 
   5  -7   8       32.41       19.75     19.13 o 
   6  -7   8      337.40      302.13     67.06 o 
   7  -7   8       14.64      -39.52     35.51 o 
   8  -7   8      144.44      126.94     62.04 o 
  -8  -6   8       43.09       23.62     28.59 o 
  -7  -6   8       49.93       17.35     22.72 o 
  -6  -6   8      125.82      142.79     39.57 o 
  -5  -6   8      902.27      838.56     67.50 o 
  -4  -6   8       40.69       39.52     21.37 o 
  -3  -6   8     1206.74     1226.40     72.31 o 
  -2  -6   8      130.42      127.29     28.74 o 
  -1  -6   8      197.01      200.25     17.12 o 
   0  -6   8       93.15       73.07     17.48 o 
   1  -6   8      499.24      479.03     23.22 o 
   2  -6   8      226.34      241.62     19.45 o 
   3  -6   8      180.51      229.00     43.76 o 
   4  -6   8      759.27      784.76     47.28 o 
   5  -6   8      109.25      103.97     42.68 o 
   6  -6   8       40.14       -3.71     34.96 o 
   7  -6   8       18.52      -11.88     36.66 o 
   8  -6   8      346.22      398.18     88.22 o 
  -9  -5   8        2.11       10.23     32.75 o 
  -8  -5   8       36.27       32.65     28.49 o 
  -7  -5   8       50.25       59.89     34.06 o 
  -6  -5   8        2.23      -14.34     16.50 o 
  -5  -5   8      372.54      408.52     52.21 o 
  -4  -5   8       46.77       40.12     18.76 o 
  -3  -5   8     1509.09     1409.74     73.37 o 
  -2  -5   8      104.51       94.18     29.92 o 
  -1  -5   8      704.60      686.24     26.64 o 
   0  -5   8     1256.55     1377.13     37.41 o 
   1  -5   8       77.63       53.30     10.49 o 
   2  -5   8        9.92        0.61      7.19 o 
   3  -5   8      282.47      307.66     32.01 o 
   4  -5   8       25.82       29.81     13.87 o 
   5  -5   8        2.93        1.05     25.53 o 
   6  -5   8      125.40       73.53     44.84 o 
   7  -5   8       97.40       96.05     52.51 o 
   8  -5   8       33.93       87.47     52.26 o 
  -9  -4   8       23.05        4.31     32.30 o 
  -8  -4   8       36.10       45.04     30.14 o 
  -7  -4   8        1.22       22.17     24.18 o 
  -6  -4   8      442.82      462.98     49.86 o 
  -5  -4   8       65.10       72.32     23.42 o 
  -4  -4   8     2421.59     2343.19     98.24 o 
  -3  -4   8     1005.96      986.65     57.57 o 
  -2  -4   8     1229.35     1134.87     29.48 o 
  -1  -4   8     1585.52     1560.17     39.66 o 
   0  -4   8      137.77      243.87     46.84 o 
   1  -4   8      403.46      318.61     19.83 o 
   2  -4   8      227.06      277.46     26.13 o 
   3  -4   8      983.78      908.86     45.09 o 
   4  -4   8      296.46      238.44     47.85 o 
   5  -4   8        2.13       13.89     27.84 o 
   6  -4   8        1.15      -17.00     26.48 o 
   7  -4   8      128.28      217.12     65.95 o 
   8  -4   8        7.59       28.74     47.45 o 
  -9  -3   8       36.61        6.47     25.63 o 
  -8  -3   8        8.68        5.72     25.83 o 
  -7  -3   8        3.63        8.33     22.52 o 
  -6  -3   8       20.43       26.88     19.21 o 
  -5  -3   8      122.11      130.05     27.59 o 
  -4  -3   8      182.46      224.75     32.45 o 
  -3  -3   8        1.46        0.09      5.52 o 
  -2  -3   8      740.25      703.91     26.83 o 
  -1  -3   8       41.39       44.87      8.91 o 
   0  -3   8     1238.68     1221.18     34.53 o 
   1  -3   8      183.64      189.95     17.84 o 
   2  -3   8      466.79      476.91     24.21 o 
   3  -3   8      116.99      121.98     33.60 o 
   4  -3   8      610.99      535.22     54.66 o 
   5  -3   8       16.54        6.72     28.19 o 
   6  -3   8      240.64      117.06     42.48 o 
   7  -3   8      172.89      164.26     54.42 o 
   8  -3   8       21.47       52.21     45.69 o 
  -9  -2   8      137.92       47.05     37.06 o 
  -8  -2   8       40.63       11.24     27.28 o 
  -7  -2   8      411.05      471.86     51.76 o 
  -6  -2   8       21.98       34.46     20.51 o 
  -5  -2   8      252.05      305.80     39.57 o 
  -4  -2   8      527.53      470.59     21.69 o 
  -3  -2   8      326.16      297.64     16.12 o 
  -2  -2   8      821.97      782.77     25.19 o 
  -1  -2   8        0.89        2.85      5.66 o 
   0  -2   8      154.42      139.70     15.35 o 
   1  -2   8        0.99        1.97      5.66 o 
   2  -2   8      723.42      666.41     51.50 o 
   3  -2   8       79.26       52.77     26.68 o 
   4  -2   8      529.81      461.12     62.54 o 
   5  -2   8       52.99       16.35     29.39 o 
   6  -2   8       35.25       10.63     31.50 o 
   7  -2   8        0.22      -13.34     31.65 o 
   8  -2   8       20.00        6.67     40.98 o 
 -10  -1   8       47.72       59.38     45.79 o 
  -9  -1   8       40.57       49.05     36.51 o 
  -8  -1   8      168.33      127.44     37.82 o 
  -7  -1   8      130.64      132.31     36.51 o 
  -6  -1   8        2.03        1.20     17.65 o 
  -5  -1   8       67.51       50.45     19.73 o 
  -4  -1   8       67.32       77.45     11.99 o 
  -3  -1   8     1312.81     1239.98     32.59 o 
  -2  -1   8       68.51       86.27     10.60 o 
  -1  -1   8     1516.88     1401.47     34.39 o 
   0  -1   8       23.86       13.66     10.49 o 
   1  -1   8      236.31      273.62     28.93 o 
   2  -1   8     2041.93     2019.23     90.92 o 
   3  -1   8      177.29      125.24     35.41 o 
   4  -1   8      114.02      112.70     34.31 o 
   5  -1   8      205.93      193.00     47.34 o 
   6  -1   8      105.37      154.13     48.05 o 
   7  -1   8       21.78       19.11     37.17 o 
   8  -1   8       66.94       32.85     47.00 o 
  -9   0   8       13.49        0.00     30.70 o 
  -8   0   8      189.97      112.65     39.07 o 
  -7   0   8       53.59       40.02     25.83 o 
  -6   0   8       50.06       40.54     13.08 o 
  -5   0   8       72.82       61.16     13.68 o 
  -4   0   8      157.15      157.79     15.60 o 
  -3   0   8      363.21      324.25     18.41 o 
  -2   0   8      178.68      203.06     13.43 o 
  -1   0   8        3.91        7.94      5.97 o 
   0   0   8       12.62       -4.20     10.12 o 
   1   0   8      448.36      375.58     28.25 o 
   2   0   8       40.15       25.43     21.22 o 
   3   0   8      334.56      385.94     55.57 o 
   4   0   8       38.43       44.39     29.04 o 
   5   0   8      150.80      137.98     42.03 o 
   6   0   8        9.41      -15.95     25.93 o 
   7   0   8       10.01      -21.77     36.11 o 
  -7   1   8        0.77       -3.93     12.36 o 
  -6   1   8      286.67      319.01     36.97 o 
  -5   1   8      291.56      281.90     32.32 o 
  -4   1   8       78.73       95.16     26.83 o 
  -3   1   8       44.77       35.49      9.08 o 
  -2   1   8      572.32      543.12     31.62 o 
  -1   1   8       37.55       39.87     14.17 o 
   0   1   8      175.09      180.12     24.49 o 
   1   1   8      152.48      127.59     30.90 o 
   2   1   8       33.58       21.87     20.56 o 
   3   1   8      255.42      309.31     50.26 o 
   4   1   8       11.98       -6.17     21.42 o 
   5   1   8      265.02      337.40     65.65 o 
   6   1   8       20.12       27.28     37.67 o 
   7   1   8       43.75       67.71     44.34 o 
 -10   2   8      210.23      254.59     46.69 o 
  -9   2   8        0.42       19.91     21.37 o 
  -8   2   8      329.29      410.37     56.98 o 
  -7   2   8        8.48       -1.68     14.60 o 
  -6   2   8      353.54      350.35     55.95 o 
  -5   2   8      429.54      423.29     34.51 o 
  -4   2   8      247.66      231.68     26.60 o 
  -3   2   8      213.62      263.06     25.78 o 
  -2   2   8     1703.47     1759.51     59.22 o 
  -1   2   8     1066.58     1200.51     71.49 o 
   0   2   8     1728.90     1646.23    101.52 o 
   1   2   8       54.21       50.21     24.63 o 
   2   2   8      517.55      452.95     49.15 o 
   3   2   8      198.85      181.21     45.44 o 
   4   2   8      133.63      160.65     43.58 o 
   5   2   8       70.70       97.20     42.13 o 
   6   2   8        2.89       35.61     37.32 o 
   7   2   8       32.08      -28.39     36.11 o 
  -9   3   8       96.08      145.00     35.26 o 
  -8   3   8      549.60      509.47     43.80 o 
  -7   3   8       47.79       30.53     16.46 o 
  -6   3   8      112.66       95.60     39.67 o 
  -5   3   8      743.58      750.55     42.28 o 
  -4   3   8      741.91      682.16     39.68 o 
  -3   3   8      725.89      690.75     38.62 o 
  -2   3   8      218.79      210.91     37.62 o 
  -1   3   8      440.45      446.37     32.61 o 
   0   3   8      339.88      375.83     24.48 o 
   1   3   8      352.92      370.10     82.73 o 
   2   3   8      499.01      502.58     53.61 o 
   3   3   8        6.23      -26.33     20.87 o 
   4   3   8      390.05      538.83     73.82 o 
   5   3   8       12.17       11.94     32.80 o 
   6   3   8        5.36        0.89     24.14 o 
  -8   4   8      122.28      111.43     51.28 o 
  -7   4   8       16.85       18.54     18.62 o 
  -6   4   8       20.82       24.59     16.33 o 
  -5   4   8      134.22      153.06     25.28 o 
  -4   4   8      260.44      293.22     32.21 o 
  -3   4   8     1400.09     1372.51     57.35 o 
  -2   4   8        4.25        6.02     12.49 o 
  -1   4   8      847.66      844.57     45.55 o 
   0   4   8      359.07      350.48     52.77 o 
   1   4   8      466.19      466.95     60.44 o 
   2   4   8      171.43      142.22     25.24 o 
   3   4   8      146.05      123.10     41.85 o 
   4   4   8      203.58      189.52     34.45 o 
   5   4   8       57.48       47.62     31.80 o 
   6   4   8       18.93       44.33     30.53 o 
  -9   5   8       22.77       -0.55     42.48 o 
  -8   5   8        7.83        0.95     40.63 o 
  -7   5   8      288.81      302.64     37.77 o 
  -6   5   8      166.38      143.75     26.49 o 
  -5   5   8       11.13       13.10     14.03 o 
  -4   5   8      144.37       98.60     24.16 o 
  -3   5   8      272.40      291.33     37.21 o 
  -2   5   8       16.91       12.12     14.90 o 
  -1   5   8      503.42      489.71     52.51 o 
   0   5   8       22.65        4.51     22.57 o 
   1   5   8      210.43      184.02     43.13 o 
   2   5   8        7.78        7.72     23.97 o 
   3   5   8      567.12      602.47     76.68 o 
   4   5   8       41.13       22.42     38.42 o 
   5   5   8      194.05      225.10     62.89 o 
   6   5   8       33.79       36.58     32.64 o 
  -9   6   8        0.92      -48.40     43.48 o 
  -8   6   8      191.36      117.57     53.97 o 
  -7   6   8       73.32       17.30     37.92 o 
  -6   6   8      109.01      180.45     66.38 o 
  -5   6   8      331.04      306.85     35.16 o 
  -4   6   8      202.81      147.71     28.50 o 
  -3   6   8      133.26      147.84     25.86 o 
  -2   6   8        1.14      -13.26     14.27 o 
  -1   6   8      375.16      531.61     70.96 o 
   0   6   8      391.48      445.88     64.45 o 
   1   6   8       75.64       56.83     33.50 o 
   2   6   8      123.75      119.47     43.58 o 
   3   6   8      135.49      167.72     48.45 o 
   4   6   8        8.57        5.62     34.81 o 
   5   6   8       59.64       23.42     41.03 o 
  -8   7   8       77.02       83.36     53.92 o 
  -7   7   8      122.96      129.95     51.31 o 
  -6   7   8       49.08       34.36     34.06 o 
  -5   7   8       53.63       35.26     38.77 o 
  -4   7   8       32.41       35.01     20.47 o 
  -3   7   8       66.39       57.36     21.94 o 
  -2   7   8        2.76       -5.52     19.81 o 
  -1   7   8      168.46      213.06     53.42 o 
   0   7   8       81.78       77.39     34.16 o 
   1   7   8        2.78       25.88     26.78 o 
   2   7   8      164.74      164.21     51.06 o 
   3   7   8      142.02      162.65     47.70 o 
   4   7   8       38.55       18.21     33.15 o 
  -8   8   8       41.13       96.90     53.67 o 
  -7   8   8      162.37      167.97     56.07 o 
  -6   8   8       70.03       55.57     43.13 o 
  -5   8   8       10.07       32.75     39.27 o 
  -4   8   8       65.11       80.20     46.29 o 
  -3   8   8        0.56      -34.56     24.18 o 
  -2   8   8        3.14      -15.60     24.83 o 
  -1   8   8       44.67       30.85     37.97 o 
   0   8   8      307.94      214.21     53.52 o 
   1   8   8       96.12       97.05     41.13 o 
   2   8   8       65.43       66.71     40.88 o 
   3   8   8        0.68      -23.72     33.60 o 
  -7   9   8      139.67       96.35     50.56 o 
  -6   9   8       22.10       22.52     40.07 o 
  -5   9   8       24.53       15.65     38.37 o 
  -4   9   8        0.62      -12.09     34.71 o 
  -3   9   8       56.19       31.50     33.70 o 
  -2   9   8      228.51      267.18     62.19 o 
  -1   9   8       54.83       15.95     35.06 o 
   0   9   8       93.78       79.64     40.07 o 
   1   9   8        0.62       -2.61     34.41 o 
   2   9   8        2.25       24.33     34.21 o 
   3   9   8       21.14       38.82     44.79 o 
  -6  10   8       19.85       17.76     44.74 o 
  -5  10   8       96.62       72.07     54.27 o 
  -4  10   8       39.08       30.24     38.77 o 
  -3  10   8      123.16       63.55     46.99 o 
  -2  10   8       18.08       29.94     39.42 o 
  -1  10   8       58.33       81.45     44.94 o 
   0  10   8       11.64        0.10     33.15 o 
   1  10   8       10.39        4.36     33.40 o 
  -5  11   8       43.64        6.47     43.79 o 
  -4  11   8       33.16       13.24     43.69 o 
  -3  11   8       70.03       25.03     45.04 o 
  -2  11   8       29.38       20.41     41.08 o 
  -1  11   8      101.07       88.68     52.51 o 
   0 -14   9       46.43       50.91     30.44 o 
   1 -14   9       70.77       89.13     32.35 o 
   2 -14   9       27.64       38.32     28.29 o 
  -3 -13   9       23.23       28.44     28.59 o 
  -2 -13   9       23.60      -30.19     23.62 o 
  -1 -13   9      129.88      176.65     39.57 o 
   0 -13   9       23.92       50.31     23.17 o 
   1 -13   9      224.31      295.11     52.46 o 
   2 -13   9        0.20        6.27     23.07 o 
   3 -13   9      130.13       91.43     35.41 o 
   4 -13   9        0.47        3.74     23.35 o 
  -4 -12   9       26.79       13.89     27.74 o 
  -3 -12   9        3.22       15.60     24.38 o 
  -2 -12   9       24.15      -19.56     19.91 o 
  -1 -12   9      143.49      148.01     42.88 o 
   0 -12   9       49.45       11.44     22.12 o 
   1 -12   9      113.98      109.19     33.30 o 
   2 -12   9       71.17       90.38     29.94 o 
   3 -12   9      305.40      345.97     57.23 o 
   4 -12   9       41.23       36.30     22.06 o 
   5 -12   9       42.02       35.96     32.60 o 
  -5 -11   9       11.61       -9.83     27.24 o 
  -4 -11   9      196.88      245.86     47.85 o 
  -3 -11   9       72.96       54.97     28.59 o 
  -2 -11   9      171.42      175.34     38.82 o 
  -1 -11   9        0.71       14.09     20.61 o 
   0 -11   9      298.76      289.14     48.10 o 
   1 -11   9       25.96        5.97     18.26 o 
   2 -11   9      388.41      475.92     61.39 o 
   3 -11   9       78.88       84.63     23.76 o 
   4 -11   9      258.25      197.96     35.76 o 
   5 -11   9      212.77      171.12     60.89 o 
   6 -11   9       25.23        7.83     22.17 o 
  -6 -10   9        3.12       16.00     26.83 o 
  -5 -10   9       14.91       -0.10     20.76 o 
  -4 -10   9       17.07       15.90     20.06 o 
  -3 -10   9       98.69       87.72     29.49 o 
  -2 -10   9        4.58      -12.34     21.27 o 
  -1 -10   9      631.23      660.29     63.59 o 
   0 -10   9      432.52      455.61     59.38 o 
   1 -10   9        0.64       12.54     18.41 o 
   2 -10   9      431.21      426.37     55.87 o 
   3 -10   9      198.26      181.18     35.21 o 
   4 -10   9      281.31      320.12     39.80 o 
   5 -10   9       36.52       43.47     22.44 o 
   6 -10   9      229.93      279.82     43.10 o 
  -7  -9   9       72.20       85.12     38.77 o 
  -6  -9   9        1.07       -7.32     22.52 o 
  -5  -9   9      205.44      222.84     44.44 o 
  -4  -9   9        2.79       11.24     25.68 o 
  -3  -9   9      110.11      106.33     30.24 o 
  -2  -9   9      175.40      159.59     38.37 o 
  -1  -9   9      143.33      141.53     21.91 o 
   0  -9   9        9.82       -1.35     18.31 o 
   1  -9   9       36.14       -1.41     13.73 o 
   2  -9   9      242.40      289.83     34.76 o 
   3  -9   9      144.69      143.38     34.06 o 
   4  -9   9      165.62      166.73     30.58 o 
   5  -9   9       23.49       19.29     19.06 o 
   6  -9   9      136.81      143.09     59.89 o 
   7  -9   9        5.90        4.87     48.20 o 
  -7  -8   9       66.22       33.25     30.75 o 
  -6  -8   9       12.20      -16.40     21.47 o 
  -5  -8   9      439.55      467.55     64.70 o 
  -4  -8   9      149.74      138.93     34.66 o 
  -3  -8   9      524.54      494.63     52.21 o 
  -2  -8   9        2.52       11.34     14.55 o 
  -1  -8   9      511.75      507.83     32.83 o 
   0  -8   9        9.60       13.37      8.62 o 
   1  -8   9      690.42      604.07     37.88 o 
   2  -8   9      108.06       81.32     19.84 o 
   3  -8   9      207.10      216.67     29.27 o 
   4  -8   9        8.59       -2.66     15.81 o 
   5  -8   9      200.36      240.68     36.90 o 
   6  -8   9       59.25       58.98     46.94 o 
   7  -8   9       70.56       92.44     52.87 o 
  -8  -7   9       55.69       75.03     34.21 o 
  -7  -7   9       17.02       37.01     24.18 o 
  -6  -7   9      103.13       64.55     28.89 o 
  -5  -7   9       19.55       38.07     23.87 o 
  -4  -7   9      428.41      422.81     47.65 o 
  -3  -7   9      451.78      457.06     48.15 o 
  -2  -7   9      550.26      512.52     33.37 o 
  -1  -7   9       74.94       79.37     16.16 o 
   0  -7   9       10.60       10.17      8.64 o 
   1  -7   9      515.76      519.53     25.61 o 
   2  -7   9      413.49      402.48     34.32 o 
   3  -7   9      343.04      454.45     41.95 o 
   4  -7   9       33.32       47.37     39.35 o 
   5  -7   9      416.47      443.39     47.07 o 
   6  -7   9        2.53      -29.14     34.31 o 
   7  -7   9       59.97       73.53     52.51 o 
  -8  -6   9       11.95       -1.66     27.79 o 
  -7  -6   9       39.07       45.09     25.43 o 
  -6  -6   9      272.72      287.04     48.00 o 
  -5  -6   9       30.77        4.26     17.60 o 
  -4  -6   9      449.52      457.66     54.62 o 
  -3  -6   9       30.11       35.91     19.16 o 
  -2  -6   9     1106.35     1054.58     46.43 o 
  -1  -6   9        0.22       -9.22      7.11 o 
   0  -6   9      538.05      518.52     24.76 o 
   1  -6   9      483.91      484.15     27.65 o 
   2  -6   9      504.68      515.87     26.75 o 
   3  -6   9       46.82       20.90     14.90 o 
   4  -6   9      219.02      143.62     27.88 o 
   5  -6   9       12.45       -5.22     29.99 o 
   6  -6   9       58.02       18.06     37.42 o 
   7  -6   9       83.38       66.25     53.32 o 
  -9  -5   9       44.66       42.28     35.96 o 
  -8  -5   9        1.52        5.92     24.53 o 
  -7  -5   9      176.64      235.28     46.99 o 
  -6  -5   9       52.93       68.56     26.68 o 
  -5  -5   9      410.08      387.00     51.36 o 
  -4  -5   9       93.65       64.15     20.87 o 
  -3  -5   9      266.85      300.20     29.67 o 
  -2  -5   9     1058.88     1080.66     72.01 o 
  -1  -5   9      292.93      276.97     20.86 o 
   0  -5   9      348.15      360.59     20.76 o 
   1  -5   9       16.77       17.49      8.92 o 
   2  -5   9      486.12      453.81     26.21 o 
   3  -5   9        1.46       -5.00     10.73 o 
   4  -5   9      266.38      243.56     52.41 o 
   5  -5   9       68.58       29.14     31.40 o 
   6  -5   9      192.41      193.95     59.94 o 
   7  -5   9       17.15      -48.22     32.15 o 
  -9  -4   9       28.00      -13.29     27.99 o 
  -8  -4   9        0.39       18.86     26.53 o 
  -7  -4   9      126.09      142.64     33.05 o 
  -6  -4   9       11.90        0.65     18.01 o 
  -5  -4   9      203.17      210.10     36.16 o 
  -4  -4   9      135.01      137.12     28.14 o 
  -3  -4   9     1188.41     1122.89     46.82 o 
  -2  -4   9        0.97        8.93      7.28 o 
  -1  -4   9      366.13      358.76     19.97 o 
   0  -4   9      348.28      362.38     32.19 o 
   1  -4   9      288.62      293.79     22.67 o 
   2  -4   9      285.67      299.67     21.70 o 
   3  -4   9       63.00       90.61     33.81 o 
   4  -4   9      594.49      559.90     58.47 o 
   5  -4   9      145.80      202.02     53.37 o 
   6  -4   9      200.76      184.82     53.37 o 
   7  -4   9       12.49        9.53     40.07 o 
  -9  -3   9       28.00       23.02     31.35 o 
  -8  -3   9      146.47      111.54     35.86 o 
  -7  -3   9      254.32      257.25     48.05 o 
  -6  -3   9        0.96        1.20     16.70 o 
  -5  -3   9      490.11      394.42     39.77 o 
  -4  -3   9        3.33        1.63      9.54 o 
  -3  -3   9     2358.87     2326.86     45.70 o 
  -2  -3   9      886.52      917.63     29.30 o 
  -1  -3   9     3804.93     3839.38     67.57 o 
   0  -3   9       31.53       27.35     11.31 o 
   1  -3   9     1357.26     1296.60     39.26 o 
   2  -3   9      135.19      179.61     19.22 o 
   3  -3   9     1662.44     1723.11     93.22 o 
   4  -3   9      310.34      311.62     54.67 o 
   5  -3   9       19.66       19.36     33.05 o 
   6  -3   9       90.56       57.28     40.67 o 
   7  -3   9        7.03       23.32     40.53 o 
  -9  -2   9       13.71      -33.50     24.83 o 
  -8  -2   9      333.92      315.73     52.11 o 
  -7  -2   9       39.39       21.72     23.72 o 
  -6  -2   9        8.05       34.26     18.11 o 
  -5  -2   9        0.50        4.45      9.07 o 
  -4  -2   9      169.62      181.23     34.20 o 
  -3  -2   9        5.28        7.53      7.18 o 
  -2  -2   9     1709.94     1571.90     38.13 o 
  -1  -2   9     1113.39     1122.84     45.79 o 
   0  -2   9      104.20      103.14     17.35 o 
   1  -2   9     1439.57     1298.58     39.16 o 
   2  -2   9      379.61      387.70     51.71 o 
   3  -2   9     2246.16     2016.43    100.24 o 
   4  -2   9        5.51       -8.02     20.41 o 
   5  -2   9      378.48      359.06     63.60 o 
   6  -2   9        8.63        7.37     34.36 o 
   7  -2   9      111.07       69.51     48.35 o 
  -8  -1   9      290.54      295.36     50.86 o 
  -7  -1   9       37.98        9.38     20.31 o 
  -6  -1   9      750.71      740.12     42.06 o 
  -5  -1   9       57.07       71.45     13.33 o 
  -4  -1   9      481.17      444.00     21.57 o 
  -3  -1   9      678.17      712.46     25.63 o 
  -2  -1   9      413.39      392.17     19.97 o 
  -1  -1   9        5.57        9.29      7.05 o 
   0  -1   9     1265.61     1231.84     35.90 o 
   1  -1   9      427.85      382.45     29.33 o 
   2  -1   9      220.52      220.23     45.99 o 
   3  -1   9      139.32      125.49     36.41 o 
   4  -1   9       34.70       33.40     27.44 o 
   5  -1   9       16.35       10.48     24.98 o 
   6  -1   9       13.50       -1.10     32.60 o 
   7  -1   9        0.68       11.64     38.27 o 
  -7   0   9      217.20      226.00     40.67 o 
  -6   0   9       17.09        9.11     13.18 o 
  -5   0   9      447.07      506.34     25.03 o 
  -4   0   9       38.79       40.90      9.53 o 
  -3   0   9       80.76       86.99     16.19 o 
  -2   0   9      354.39      322.85     15.73 o 
  -1   0   9       42.46       35.74      7.27 o 
   0   0   9      349.42      340.14     32.87 o 
   1   0   9      331.28      278.37     39.12 o 
   2   0   9      772.99      747.10     59.93 o 
   3   0   9      139.28      147.31     40.57 o 
   4   0   9      980.05      942.97     76.78 o 
   5   0   9      180.26      144.75     49.05 o 
   6   0   9       81.53       75.93     41.43 o 
   7   0   9       10.20       -6.37     38.27 o 
 -10   1   9        9.63       46.34     25.98 o 
  -9   1   9      211.01      318.34     54.62 o 
  -8   1   9       15.73       36.11     22.72 o 
  -7   1   9       53.32       66.15     29.94 o 
  -6   1   9        0.15       -5.53     13.57 o 
  -5   1   9      467.97      431.55     32.44 o 
  -4   1   9      903.81      896.13     60.50 o 
  -3   1   9      256.66      299.09     41.95 o 
  -2   1   9       11.11       10.97     10.11 o 
  -1   1   9     1077.67     1019.61     46.02 o 
   0   1   9      441.94      444.63     32.22 o 
   1   1   9       94.29       80.60     28.49 o 
   2   1   9      117.74      110.64     33.95 o 
   3   1   9        0.42       -3.66     22.27 o 
   4   1   9      154.18      169.12     48.65 o 
   5   1   9       74.03       84.71     41.43 o 
   6   1   9       14.82       25.83     39.27 o 
   7   1   9        0.01      -19.01     31.60 o 
  -9   2   9      257.97      265.37     46.44 o 
  -8   2   9      383.30      417.04     56.12 o 
  -7   2   9       52.94       68.40     25.20 o 
  -6   2   9     1287.38     1245.12     96.63 o 
  -5   2   9      491.85      534.87     37.08 o 
  -4   2   9       10.62        3.18     12.10 o 
  -3   2   9     1441.40     1377.53     55.83 o 
  -2   2   9      175.45      189.93     25.60 o 
  -1   2   9     1123.69     1083.50     51.60 o 
   0   2   9      942.99      977.44     70.18 o 
   1   2   9      115.84       55.17     28.14 o 
   2   2   9        3.45       11.18     21.47 o 
   3   2   9       16.39       12.69     28.44 o 
   4   2   9       67.63       86.07     38.92 o 
   5   2   9      157.17      175.85     50.86 o 
   6   2   9       86.01       83.21     45.74 o 
  -9   3   9       37.46       42.08     24.98 o 
  -8   3   9      290.85      257.74     59.93 o 
  -7   3   9        2.05        4.79     16.48 o 
  -6   3   9     3272.21     2808.46     89.22 o 
  -5   3   9      434.65      414.71     38.04 o 
  -4   3   9      312.10      365.10     37.08 o 
  -3   3   9      270.84      342.30     36.91 o 
  -2   3   9     1216.10     1233.16     55.18 o 
  -1   3   9      974.92     1017.72     67.32 o 
   0   3   9      193.31      180.74     65.38 o 
   1   3   9      144.15      110.74     35.96 o 
   2   3   9      131.78      122.13     39.12 o 
   3   3   9       22.16       55.42     33.60 o 
   4   3   9      120.29       84.51     42.18 o 
   5   3   9       66.98       77.31     27.66 o 
   6   3   9        1.08       -3.44     25.62 o 
  -8   4   9      216.90      210.50     35.19 o 
  -7   4   9       39.72       62.66     35.76 o 
  -6   4   9     1742.65     1736.71     82.94 o 
  -5   4   9       14.09       17.41     15.28 o 
  -4   4   9      535.64      455.88     35.23 o 
  -3   4   9        8.11       -5.20     13.39 o 
  -2   4   9     1080.39     1042.17     52.71 o 
  -1   4   9      254.01      265.92     62.27 o 
   0   4   9      440.97      475.72     52.41 o 
   1   4   9       50.80       27.89     24.18 o 
   2   4   9       10.67       21.87     25.53 o 
   3   4   9       28.94        5.37     32.10 o 
   4   4   9      186.63      203.78     58.03 o 
   5   4   9        4.92        8.28     34.76 o 
   6   4   9        4.99       20.71     38.92 o 
  -9   5   9       17.81       35.96     50.81 o 
  -8   5   9       82.02       19.66     42.93 o 
  -7   5   9      143.18      147.50     46.44 o 
  -6   5   9      305.98      309.20     63.90 o 
  -5   5   9       72.46       40.31     20.71 o 
  -4   5   9     1312.61     1195.29     71.01 o 
  -3   5   9       46.53       23.99     27.06 o 
  -2   5   9      497.31      543.76     40.17 o 
  -1   5   9      142.47      142.29     40.37 o 
   0   5   9      414.76      517.27     70.91 o 
   1   5   9       11.09       -7.37     19.71 o 
   2   5   9       46.87       71.37     32.65 o 
   3   5   9       35.98       32.40     33.00 o 
   4   5   9      175.52      219.68     58.43 o 
   5   5   9       23.92      -12.24     40.62 o 
  -9   6   9       35.02       48.55     53.47 o 
  -8   6   9        2.31      -20.47     35.61 o 
  -7   6   9      218.83      203.48     58.93 o 
  -6   6   9        5.08       -8.66     16.87 o 
  -5   6   9       93.56      108.55     37.11 o 
  -4   6   9     1044.13     1095.45     57.66 o 
  -3   6   9      102.54      127.25     27.32 o 
  -2   6   9      613.95      623.23     49.06 o 
  -1   6   9      163.48      179.46     45.94 o 
   0   6   9      167.43      201.92     52.21 o 
   1   6   9      120.88      125.44     44.64 o 
   2   6   9      141.22       96.55     36.76 o 
   3   6   9        1.53       -0.80     30.34 o 
   4   6   9       28.25       40.27     40.22 o 
  -8   7   9       17.72      -23.93     44.99 o 
  -7   7   9       81.02       41.53     42.08 o 
  -6   7   9       74.34       39.62     42.18 o 
  -5   7   9       48.08       74.42     35.38 o 
  -4   7   9        0.39        9.13     17.71 o 
  -3   7   9      109.13      114.27     29.28 o 
  -2   7   9      598.21      720.67     87.86 o 
  -1   7   9       81.77       61.54     34.86 o 
   0   7   9       10.37       13.54     34.51 o 
   1   7   9      324.32      315.78     61.64 o 
   2   7   9       58.22       20.61     31.50 o 
   3   7   9       89.89      136.62     52.61 o 
   4   7   9        1.16        1.61     35.11 o 
  -8   8   9       65.29       26.33     55.72 o 
  -7   8   9       28.81       43.53     51.61 o 
  -6   8   9       26.34        0.30     38.17 o 
  -5   8   9        1.16       -1.81     34.76 o 
  -4   8   9      294.26      331.07     68.96 o 
  -3   8   9      106.92      111.44     53.42 o 
  -2   8   9      199.33      143.95     49.00 o 
  -1   8   9        4.20      -28.54     25.98 o 
   0   8   9       37.58       68.96     39.57 o 
   1   8   9      116.62       58.18     37.26 o 
   2   8   9        7.63        5.32     36.06 o 
   3   8   9       45.01       41.58     43.03 o 
  -7   9   9       10.28       51.06     51.06 o 
  -6   9   9        5.81        7.82     39.42 o 
  -5   9   9       25.34       25.93     38.42 o 
  -4   9   9      100.97       71.77     45.34 o 
  -3   9   9        2.49        3.46     33.15 o 
  -2   9   9       48.92       18.61     34.31 o 
  -1   9   9        0.61      -16.15     29.14 o 
   0   9   9        6.74       15.60     36.71 o 
   1   9   9       25.88       68.66     45.89 o 
   2   9   9        5.07      -11.23     38.42 o 
  -5  10   9       34.46       86.17     50.76 o 
  -4  10   9       48.58       86.82     50.21 o 
  -3  10   9        0.08        0.55     35.81 o 
  -2  10   9       69.00      101.06     46.79 o 
  -1  10   9        4.18       -4.46     34.51 o 
   0  10   9        6.95        0.05     39.57 o 
  -2 -13  10       22.98       18.61     25.23 o 
  -1 -13  10       16.34      -12.39     23.77 o 
   0 -13  10      163.19      231.31     45.64 o 
   1 -13  10       23.17        7.52     23.67 o 
   2 -13  10      114.34       68.01     26.18 o 
   3 -13  10       11.05       23.52     25.93 o 
  -4 -12  10        3.05       10.43     24.83 o 
  -3 -12  10       46.36       37.01     29.69 o 
  -2 -12  10       62.65       53.77     29.19 o 
  -1 -12  10       55.58      115.76     31.85 o 
   0 -12  10       14.89       14.24     23.22 o 
   1 -12  10      204.88      297.02     51.86 o 
   2 -12  10      189.41      253.99     49.76 o 
   3 -12  10      168.51      147.06     37.72 o 
   4 -12  10       17.08      -11.86     21.31 o 
  -5 -11  10       53.64       61.29     30.29 o 
  -4 -11  10       39.29       53.52     29.49 o 
  -3 -11  10       13.74       25.63     29.34 o 
  -2 -11  10        0.33       22.22     24.73 o 
  -1 -11  10       36.12       23.12     20.86 o 
   0 -11  10        0.80       -9.58     16.65 o 
   1 -11  10      214.88      262.06     48.40 o 
   2 -11  10       54.28       37.12     26.53 o 
   3 -11  10      326.52      317.18     42.39 o 
   4 -11  10       30.46        4.61     20.29 o 
   5 -11  10       52.93       84.17     27.37 o 
  -6 -10  10        2.13        0.60     24.07 o 
  -5 -10  10       70.00       88.98     32.95 o 
  -4 -10  10      149.00      185.63     40.52 o 
  -3 -10  10       48.97       60.64     28.89 o 
  -2 -10  10       57.64       58.48     28.14 o 
  -1 -10  10       56.93       73.53     25.53 o 
   0 -10  10       84.83      109.84     31.00 o 
   1 -10  10      113.89       99.06     30.65 o 
   2 -10  10       11.44        6.94     18.53 o 
   3 -10  10      291.68      345.74     40.69 o 
   4 -10  10       90.24       69.67     25.00 o 
   5 -10  10      191.36      150.15     33.24 o 
   6 -10  10        1.53        8.41     21.90 o 
  -7  -9  10       17.54        9.23     27.79 o 
  -6  -9  10        9.45        3.41     25.98 o 
  -5  -9  10        2.81      -15.90     22.07 o 
  -4  -9  10      178.19      206.94     42.38 o 
  -3  -9  10       49.47       41.18     21.77 o 
  -2  -9  10        1.87        2.08     12.16 o 
  -1  -9  10      225.48      243.10     41.48 o 
   0  -9  10       42.73       50.36     22.87 o 
   1  -9  10       37.67       25.48     18.16 o 
   2  -9  10       43.42       63.16     21.27 o 
   3  -9  10        1.28        7.11     15.62 o 
   4  -9  10      139.13      116.12     31.90 o 
   5  -9  10      209.24      253.57     40.03 o 
   6  -9  10       86.97       56.38     47.04 o 
  -7  -8  10       59.76       26.08     31.40 o 
  -6  -8  10      108.17       75.58     30.80 o 
  -5  -8  10       84.51       81.71     28.24 o 
  -4  -8  10      547.25      515.01     55.56 o 
  -3  -8  10      478.35      424.76     47.34 o 
  -2  -8  10       81.55       58.55     15.67 o 
  -1  -8  10       75.44       69.40     17.10 o 
   0  -8  10      129.57      171.28     36.31 o 
   1  -8  10       10.16       -4.35     14.11 o 
   2  -8  10      212.53      262.81     33.25 o 
   3  -8  10      170.96      112.54     44.86 o 
   4  -8  10       99.57      119.57     25.97 o 
   5  -8  10        0.29       -0.23     22.75 o 
   6  -8  10      115.72      118.22     52.97 o 
  -8  -7  10        3.77      -13.09     24.83 o 
  -7  -7  10      292.39      317.58     56.58 o 
  -6  -7  10       30.65       28.09     21.27 o 
  -5  -7  10      889.65      869.45     72.81 o 
  -4  -7  10        3.05        1.45     17.00 o 
  -3  -7  10      453.23      417.98     32.68 o 
  -2  -7  10      103.28       99.69     37.77 o 
  -1  -7  10      146.47      209.72     25.58 o 
   0  -7  10      514.33      495.86     25.73 o 
   1  -7  10        7.67       -5.03      8.64 o 
   2  -7  10      174.54      192.46     29.12 o 
   3  -7  10      136.81      102.40     23.07 o 
   4  -7  10      309.92      408.65     42.45 o 
   5  -7  10        6.01      -25.78     31.05 o 
   6  -7  10       74.99       77.29     49.10 o 
   7  -7  10        0.90        8.73     48.40 o 
  -8  -6  10       22.28       29.09     25.93 o 
  -7  -6  10       44.54       28.19     25.23 o 
  -6  -6  10        5.02      -18.51     18.56 o 
  -5  -6  10      539.20      487.61     51.56 o 
  -4  -6  10        8.47        3.31     15.00 o 
  -3  -6  10     1037.57     1005.92     48.64 o 
  -2  -6  10       84.28       71.21     16.16 o 
  -1  -6  10      229.17      259.40     21.65 o 
   0  -6  10      110.57      116.25     15.87 o 
   1  -6  10      299.20      302.04     21.72 o 
   2  -6  10        6.20        2.98     10.01 o 
   3  -6  10      420.14      476.89     45.90 o 
   4  -6  10        0.61       -7.69     13.81 o 
   5  -6  10      352.32      376.52     69.51 o 
   6  -6  10        0.59       -7.92     34.71 o 
   7  -6  10       90.96       53.82     52.36 o 
  -8  -5  10      139.41      126.94     37.67 o 
  -7  -5  10       26.74       72.32     26.68 o 
  -6  -5  10      149.87      130.85     32.65 o 
  -5  -5  10      170.85      239.54     38.82 o 
  -4  -5  10      132.80      173.56     24.37 o 
  -3  -5  10     1300.84     1275.36     52.67 o 
  -2  -5  10      673.22      623.50     35.51 o 
  -1  -5  10      586.70      607.28     26.83 o 
   0  -5  10       73.28       85.67     15.52 o 
   1  -5  10      250.35      252.39     29.24 o 
   2  -5  10       10.66        8.13      9.08 o 
   3  -5  10      249.83      304.01     35.17 o 
   4  -5  10       11.74       -8.98     27.94 o 
   5  -5  10      227.65      256.94     56.48 o 
   6  -5  10        7.64       11.24     38.17 o 
   7  -5  10       52.71       18.31     51.01 o 
  -9  -4  10       10.47       -5.42     27.18 o 
  -8  -4  10       27.10        4.16     24.38 o 
  -7  -4  10       34.95       32.25     22.52 o 
  -6  -4  10        7.79       -5.97     17.86 o 
  -5  -4  10       36.25       25.53     17.60 o 
  -4  -4  10      855.94      894.45     45.06 o 
  -3  -4  10      205.75      223.63     34.66 o 
  -2  -4  10     1048.89      973.46     32.13 o 
  -1  -4  10      246.48      289.63     19.98 o 
   0  -4  10      878.10      828.20     32.06 o 
   1  -4  10       43.41       41.44     10.73 o 
   2  -4  10     1020.88      975.27     45.26 o 
   3  -4  10     1378.54     1327.20     58.69 o 
   4  -4  10       31.67        5.97     30.19 o 
   5  -4  10        5.89        1.05     29.74 o 
   6  -4  10       25.51      -12.74     37.87 o 
   7  -4  10      140.18      129.70     57.73 o 
  -9  -3  10      105.56      104.57     42.53 o 
  -8  -3  10      102.31      128.90     38.12 o 
  -7  -3  10        1.52        2.96     18.36 o 
  -6  -3  10       12.10       18.36     18.26 o 
  -5  -3  10      170.20      228.00     35.94 o 
  -4  -3  10       65.72       70.96     16.02 o 
  -3  -3  10      412.58      375.78     20.58 o 
  -2  -3  10     2689.51     2782.68     54.98 o 
  -1  -3  10      781.24      760.18     29.61 o 
   0  -3  10      735.84      732.57     29.64 o 
   1  -3  10      129.69      107.15     23.15 o 
   2  -3  10     1549.03     1407.75     50.14 o 
   3  -3  10      607.48      498.49     54.92 o 
   4  -3  10        4.50        8.73     26.58 o 
   5  -3  10       15.79        1.30     28.64 o 
   6  -3  10       75.90       33.50     36.76 o 
   7  -3  10       37.21       38.92     45.74 o 
  -8  -2  10        1.50      -18.26     20.77 o 
  -7  -2  10       98.72      152.27     35.26 o 
  -6  -2  10       32.41       28.61     13.85 o 
  -5  -2  10      304.41      309.71     27.83 o 
  -4  -2  10       64.86       67.13     14.29 o 
  -3  -2  10     1909.89     1932.71     44.92 o 
  -2  -2  10      637.30      632.44     25.47 o 
  -1  -2  10     1130.88     1130.54     35.63 o 
   0  -2  10       22.90       31.62     10.01 o 
   1  -2  10      202.84      218.22     20.14 o 
   2  -2  10     1389.91     1437.47     83.90 o 
   3  -2  10       13.86      -12.24     24.43 o 
   4  -2  10      378.07      469.25     68.96 o 
   5  -2  10        4.06        8.43     29.64 o 
   6  -2  10       73.68       92.99     47.14 o 
   7  -2  10       10.69      -25.48     42.08 o 
  -8  -1  10      120.44      162.95     38.12 o 
  -7  -1  10       48.13       59.03     25.98 o 
  -6  -1  10        3.69        9.08     17.55 o 
  -5  -1  10      138.57      244.80     39.37 o 
  -4  -1  10       34.83       32.03      9.93 o 
  -3  -1  10      318.12      307.31     18.23 o 
  -2  -1  10        0.13        3.96      6.70 o 
  -1  -1  10     1296.70     1284.51     36.50 o 
   0  -1  10       11.39       14.80      7.94 o 
   1  -1  10      193.92      175.85     61.84 o 
   2  -1  10      169.02      114.71     37.47 o 
   3  -1  10      195.13      232.92     46.69 o 
   4  -1  10      132.06       93.74     37.92 o 
   5  -1  10      198.65      200.57     55.12 o 
   6  -1  10       33.91       35.76     37.82 o 
   7  -1  10        0.24       -3.06     39.72 o 
  -9   0  10        0.11        1.20     23.22 o 
  -8   0  10      150.39      198.56     40.77 o 
  -7   0  10        1.96        3.06     19.41 o 
  -6   0  10      267.50      251.08     44.44 o 
  -5   0  10       19.05        8.59     13.58 o 
  -4   0  10      125.54      150.80     62.24 o 
  -3   0  10      509.06      515.40     33.27 o 
  -2   0  10      428.34      491.71     45.52 o 
  -1   0  10      141.37      145.16     13.01 o 
   0   0  10      242.39      213.62     42.21 o 
   1   0  10     1297.68     1315.12     58.64 o 
   2   0  10       62.61       19.51     24.38 o 
   3   0  10      464.56      503.58     67.05 o 
   4   0  10        4.50        6.42     30.80 o 
   5   0  10      215.04      238.08     56.07 o 
   6   0  10        2.04      -16.65     30.44 o 
  -9   1  10       45.93       64.65     33.80 o 
  -8   1  10       63.30       75.83     32.75 o 
  -7   1  10        0.09      -18.26     19.01 o 
  -6   1  10      323.75      334.04     54.80 o 
  -5   1  10       33.15       22.15     15.53 o 
  -4   1  10      204.60      304.40     52.99 o 
  -3   1  10      171.30      193.82     35.89 o 
  -2   1  10      367.07      364.09     33.01 o 
  -1   1  10       99.43       99.34     22.09 o 
   0   1  10       22.09       14.00     16.13 o 
   1   1  10      192.38      186.93     43.23 o 
   2   1  10      197.53      131.66     38.87 o 
   3   1  10      205.63      196.91     44.59 o 
   4   1  10       33.40        7.92     26.48 o 
   5   1  10      265.17      297.32     62.84 o 
   6   1  10        0.19      -26.23     31.50 o 
  -9   2  10      183.84      180.61     42.48 o 
  -8   2  10       39.48       64.55     28.64 o 
  -7   2  10      514.59      463.94     54.77 o 
  -6   2  10      743.53      686.05    111.70 o 
  -5   2  10        7.16        3.67     14.64 o 
  -4   2  10       93.79      104.23     35.53 o 
  -3   2  10       30.76       33.09     27.99 o 
  -2   2  10     2125.92     2200.69    120.43 o 
  -1   2  10       39.83       47.16     28.34 o 
   0   2  10      214.11      172.47     60.04 o 
   1   2  10        0.48        1.55     19.46 o 
   2   2  10       95.37       72.32     33.45 o 
   3   2  10       66.99       80.70     37.62 o 
   4   2  10      768.68      704.42     73.67 o 
   5   2  10       83.61      110.39     49.41 o 
   6   2  10       40.37       59.48     48.55 o 
  -9   3  10      140.13      204.13     42.23 o 
  -8   3  10       14.74       37.82     26.73 o 
  -7   3  10     1114.64     1100.22     59.47 o 
  -6   3  10       84.81       86.88     46.49 o 
  -5   3  10       37.52       94.43     37.01 o 
  -4   3  10      116.65      149.16     27.18 o 
  -3   3  10      398.45      415.59     37.62 o 
  -2   3  10      352.65      391.20     39.77 o 
  -1   3  10       15.55       12.67     14.49 o 
   0   3  10       11.37       18.80     15.90 o 
   1   3  10       71.29       59.28     30.80 o 
   2   3  10       41.46       18.16     27.03 o 
   3   3  10       18.43       14.55     28.19 o 
   4   3  10      241.32      360.97     73.43 o 
   5   3  10       10.46       26.23     38.92 o 
  -8   4  10       38.09       63.32     55.92 o 
  -7   4  10      385.37      428.80     46.74 o 
  -6   4  10      267.69      260.00     45.24 o 
  -5   4  10      266.79      376.40     43.81 o 
  -4   4  10       23.98       33.29     20.27 o 
  -3   4  10      589.61      620.71     43.34 o 
  -2   4  10        9.68        8.88     15.83 o 
  -1   4  10      565.29      571.87     42.43 o 
   0   4  10      257.96      184.57     45.49 o 
   1   4  10      402.31      484.50     68.26 o 
   2   4  10       75.26       91.73     39.57 o 
   3   4  10       72.49      112.85     44.44 o 
   4   4  10       12.17       19.86     35.41 o 
   5   4  10        9.36       -0.30     35.66 o 
  -8   5  10        0.95      -12.99     37.72 o 
  -7   5  10        9.71       20.75     21.63 o 
  -6   5  10      441.58      458.15     46.79 o 
  -5   5  10      126.97       86.55     46.14 o 
  -4   5  10      694.87      698.25     47.92 o 
  -3   5  10      162.72      220.00     65.60 o 
  -2   5  10       94.09      118.59     27.96 o 
  -1   5  10       92.46       88.37     38.37 o 
   0   5  10      101.40       65.45     37.47 o 
   1   5  10        8.39        7.97     30.49 o 
   2   5  10        0.48      -18.21     23.67 o 
   3   5  10       78.00       64.30     37.26 o 
   4   5  10        0.09       16.40     35.06 o 
  -8   6  10       62.82       70.02     53.27 o 
  -7   6  10        0.57      -30.95     33.55 o 
  -6   6  10       88.22       80.67     24.70 o 
  -5   6  10       35.44       20.21     20.43 o 
  -4   6  10      569.71      605.28    127.65 o 
  -3   6  10      336.17      274.24     71.92 o 
  -2   6  10      445.24      465.62     44.43 o 
  -1   6  10      426.80      482.69     73.23 o 
   0   6  10      386.32      487.66     71.97 o 
   1   6  10       63.06       55.52     35.46 o 
   2   6  10        2.29       38.12     34.81 o 
   3   6  10      128.36       90.13     43.73 o 
   4   6  10       11.25       -6.27     32.35 o 
  -8   7  10       95.45       99.76     54.37 o 
  -7   7  10       88.84       89.28     54.42 o 
  -6   7  10        2.95       -4.26     31.55 o 
  -5   7  10      141.28      143.52     29.65 o 
  -4   7  10      347.32      318.40     41.35 o 
  -3   7  10       14.11        6.19     19.44 o 
  -2   7  10      853.68      793.23     80.59 o 
  -1   7  10        0.40       17.81     31.30 o 
   0   7  10      668.00      656.63     72.71 o 
   1   7  10        1.84      -10.28     27.03 o 
   2   7  10       53.64       80.45     45.69 o 
   3   7  10       10.48        7.17     36.26 o 
  -7   8  10       54.55      -13.94     46.39 o 
  -6   8  10        2.78      -17.16     35.46 o 
  -5   8  10       97.63       37.67     46.64 o 
  -4   8  10        9.07      -19.18     18.18 o 
  -3   8  10       59.97       28.24     39.72 o 
  -2   8  10      303.66      293.31     67.21 o 
  -1   8  10      127.36       60.39     37.97 o 
   0   8  10      733.79      731.40     97.04 o 
   1   8  10        2.19       -4.56     31.00 o 
   2   8  10      199.38      233.22     61.74 o 
  -6   9  10        7.85       -6.22     40.82 o 
  -5   9  10      115.90       99.96     48.10 o 
  -4   9  10       37.45       11.03     39.72 o 
  -3   9  10       58.25       54.22     43.28 o 
  -2   9  10       16.07       -1.45     41.23 o 
  -1   9  10       96.43      106.68     49.00 o 
   0   9  10      151.88      102.67     45.84 o 
   1   9  10       14.67       58.18     45.89 o 
  -4  10  10       28.40       24.07     43.79 o 
  -3  10  10       59.89       98.96     52.82 o 
  -2  10  10        1.11      -11.68     39.37 o 
  -1  10  10       42.07       90.53     51.61 o 
  -2 -13  11       52.22       13.69     25.53 o 
  -1 -13  11       65.04      102.22     41.53 o 
   0 -13  11       76.17       76.74     29.59 o 
   1 -13  11       51.96       49.15     34.21 o 
   2 -13  11        6.12       20.71     27.18 o 
  -4 -12  11       86.37       22.07     27.59 o 
  -3 -12  11       14.41       -1.96     26.08 o 
  -2 -12  11       75.60       89.13     33.65 o 
  -1 -12  11       68.55       67.06     29.09 o 
   0 -12  11      164.21      233.52     46.69 o 
   1 -12  11       76.99       92.49     32.20 o 
   2 -12  11       35.27       32.35     27.84 o 
   3 -12  11       62.51      101.46     33.70 o 
   4 -12  11       48.73      112.45     35.11 o 
  -5 -11  11       25.05       16.00     29.24 o 
  -4 -11  11      198.00      215.42     47.65 o 
  -3 -11  11       17.25       29.34     25.28 o 
  -2 -11  11      190.61      201.32     44.89 o 
  -1 -11  11        0.13        5.02     20.56 o 
   0 -11  11      260.94      338.10     54.17 o 
   1 -11  11        0.10       30.44     21.22 o 
   2 -11  11      362.66      394.22     60.04 o 
   3 -11  11        0.18        4.66     20.61 o 
   4 -11  11       95.90      112.02     27.79 o 
   5 -11  11        7.65       37.51     25.41 o 
  -6 -10  11        3.75       26.98     27.44 o 
  -5 -10  11       49.09       32.60     26.23 o 
  -4 -10  11        0.28       13.09     22.42 o 
  -3 -10  11       22.21       26.19     31.65 o 
  -2 -10  11        6.43       -2.61     20.06 o 
  -1 -10  11      148.18      194.60     40.77 o 
   0 -10  11      155.64      110.09     33.90 o 
   1 -10  11       62.53       52.56     28.49 o 
   2 -10  11      149.16      247.87     41.83 o 
   3 -10  11      214.18      168.25     29.97 o 
   4 -10  11      118.91       90.39     25.38 o 
   5 -10  11        6.19      -33.89     30.77 o 
  -6  -9  11       39.38       71.57     31.65 o 
  -5  -9  11      140.92      149.87     35.86 o 
  -4  -9  11       16.49       63.30     24.63 o 
  -3  -9  11       23.85       58.11     19.56 o 
  -2  -9  11      164.82      194.83     38.42 o 
  -1  -9  11      442.49      470.96     53.17 o 
   0  -9  11       17.80       28.64     19.66 o 
   1  -9  11       20.37       50.41     23.02 o 
   2  -9  11        9.93        8.91     17.15 o 
   3  -9  11      370.34      390.32     45.15 o 
   4  -9  11      133.52      176.85     32.72 o 
   5  -9  11       85.89      100.41     28.25 o 
   6  -9  11       57.30       66.25     51.46 o 
  -7  -8  11       38.36       11.03     25.53 o 
  -6  -8  11      234.41      263.16     50.31 o 
  -5  -8  11       58.96       87.67     34.36 o 
  -4  -8  11        1.78       38.62     22.47 o 
  -3  -8  11       35.87       10.73     12.78 o 
  -2  -8  11      363.24      366.95     32.85 o 
  -1  -8  11      261.36      305.61     28.48 o 
   0  -8  11       16.34       12.19     17.91 o 
   1  -8  11       23.02        6.97     15.79 o 
   2  -8  11        0.79        1.82     15.10 o 
   3  -8  11       44.69       50.82     22.22 o 
   4  -8  11        2.55       -1.49     16.92 o 
   5  -8  11      139.38      180.50     34.40 o 
   6  -8  11        1.91       -1.45     37.92 o 
  -7  -7  11      148.42      101.46     35.66 o 
  -6  -7  11      558.49      616.61     73.72 o 
  -5  -7  11       24.27       25.68     21.82 o 
  -4  -7  11      632.21      580.91     40.32 o 
  -3  -7  11      186.70      134.68     20.86 o 
  -2  -7  11      596.98      529.26     36.19 o 
  -1  -7  11       61.20       59.14     14.73 o 
   0  -7  11       63.59       58.99     14.09 o 
   1  -7  11      300.04      322.28     35.37 o 
   2  -7  11      195.05      205.92     31.10 o 
   3  -7  11      142.04      216.66     62.34 o 
   4  -7  11       15.64       -8.39     16.65 o 
   5  -7  11       36.88       31.95     36.41 o 
   6  -7  11       26.41       12.49     44.49 o 
  -8  -6  11        8.78       11.44     26.28 o 
  -7  -6  11      242.45      209.25     46.34 o 
  -6  -6  11      227.47      302.63     48.35 o 
  -5  -6  11      678.78      643.59     59.93 o 
  -4  -6  11      797.20      855.49     47.81 o 
  -3  -6  11      376.69      400.28     33.09 o 
  -2  -6  11      755.33      738.76     40.68 o 
  -1  -6  11      119.66      129.65     19.49 o 
   0  -6  11      379.71      378.23     25.12 o 
   1  -6  11        0.39       -5.05      9.30 o 
   2  -6  11      333.55      389.12     29.85 o 
   3  -6  11        5.13       21.31     28.29 o 
   4  -6  11      167.72      178.38     31.15 o 
   5  -6  11        0.46       -8.98     32.05 o 
   6  -6  11       19.66       33.00     44.44 o 
  -8  -5  11        7.20      -15.14     26.03 o 
  -7  -5  11      160.50      216.42     42.68 o 
  -6  -5  11        1.16       -2.31     19.61 o 
  -5  -5  11      416.50      432.60     36.66 o 
  -4  -5  11      315.25      284.65     31.58 o 
  -3  -5  11     1069.96      969.47     46.80 o 
  -2  -5  11      557.17      506.00     33.29 o 
  -1  -5  11      193.99      225.71     20.63 o 
   0  -5  11      313.31      349.16     23.87 o 
   1  -5  11       12.88       -0.31      9.72 o 
   2  -5  11      544.02      543.37     29.78 o 
   3  -5  11        0.24       12.05     14.25 o 
   4  -5  11      235.01      303.54     58.88 o 
   5  -5  11       62.37       34.06     36.01 o 
   6  -5  11       73.47       61.24     43.03 o 
  -9  -4  11       32.27       35.21     29.49 o 
  -8  -4  11        7.00        8.98     24.53 o 
  -7  -4  11       86.93      130.85     34.51 o 
  -6  -4  11       52.11       35.37     23.40 o 
  -5  -4  11      418.32      437.25     39.90 o 
  -4  -4  11        2.21       -5.92     13.24 o 
  -3  -4  11     2164.34     2163.03     68.76 o 
  -2  -4  11      427.26      415.32     22.93 o 
  -1  -4  11     1352.24     1349.03     42.07 o 
   0  -4  11       28.86       19.57     10.39 o 
   1  -4  11      137.34      184.02     30.31 o 
   2  -4  11      225.40      211.54     28.26 o 
   3  -4  11      140.62      128.20     41.13 o 
   4  -4  11       15.14       19.41     31.80 o 
   5  -4  11       86.65       83.21     43.03 o 
   6  -4  11        7.46       -3.26     37.72 o 
  -7  -3  11       14.08       26.73     16.35 o 
  -6  -3  11      176.23      210.20     27.36 o 
  -5  -3  11      134.85      164.67     22.86 o 
  -4  -3  11       18.60       33.29     12.09 o 
  -3  -3  11     1209.21     1108.80     46.68 o 
  -2  -3  11        1.09        8.30      8.31 o 
  -1  -3  11     1421.24     1472.06     43.62 o 
   0  -3  11       19.57       24.98     10.28 o 
   1  -3  11     1443.44     1280.87     43.37 o 
   2  -3  11      735.75      773.84     42.43 o 
   3  -3  11       20.29       32.35     31.45 o 
   4  -3  11       10.98      -16.25     24.33 o 
   5  -3  11      177.82      159.69     54.12 o 
   6  -3  11       13.07       -8.88     34.36 o 
  -9  -2  11        2.45       10.33     24.33 o 
  -8  -2  11       72.75       61.24     31.15 o 
  -7  -2  11        8.77       -6.12     18.66 o 
  -6  -2  11       81.21       72.97     28.69 o 
  -5  -2  11        1.57        8.63     15.65 o 
  -4  -2  11      474.49      518.18     44.60 o 
  -3  -2  11       26.00       40.28     11.34 o 
  -2  -2  11      715.02      725.06     29.12 o 
  -1  -2  11       55.16       54.10     11.36 o 
   0  -2  11      470.90      455.41     33.14 o 
   1  -2  11      230.51      279.48     33.55 o 
   2  -2  11      290.59      332.78     57.13 o 
   3  -2  11      116.84       72.12     33.85 o 
   4  -2  11      111.29       96.50     42.03 o 
   5  -2  11       86.68       45.29     37.67 o 
   6  -2  11        8.87       -2.71     34.31 o 
  -9  -1  11      125.40      121.78     36.56 o 
  -8  -1  11       22.09       88.98     29.44 o 
  -7  -1  11      147.69      213.56     45.89 o 
  -6  -1  11      104.24      129.50     34.86 o 
  -5  -1  11       59.35      108.58     32.00 o 
  -4  -1  11        3.34        7.45     13.39 o 
  -3  -1  11       42.00       18.89     16.05 o 
  -2  -1  11      311.29      254.94     41.33 o 
  -1  -1  11      182.51      176.01     16.41 o 
   0  -1  11      595.37      617.86     31.43 o 
   1  -1  11      422.41      446.02     38.66 o 
   2  -1  11      554.11      515.87     66.55 o 
   3  -1  11      167.19      188.68     47.85 o 
   4  -1  11       92.80       50.81     38.97 o 
   5  -1  11       26.80       14.75     33.25 o 
   6  -1  11       63.30      129.25     56.07 o 
  -9   0  11       74.89      121.38     39.62 o 
  -8   0  11       16.45       25.98     22.62 o 
  -7   0  11       99.69      148.81     38.37 o 
  -6   0  11        5.01       11.74     20.46 o 
  -5   0  11      630.10      558.67     38.09 o 
  -4   0  11        3.32        1.87     13.81 o 
  -3   0  11      234.51      267.30     54.72 o 
  -2   0  11      356.95      414.48     34.41 o 
  -1   0  11      781.70      809.98     44.82 o 
   0   0  11      115.30       96.94     23.72 o 
   1   0  11      181.23      226.07     36.14 o 
   2   0  11      109.87       95.45     35.51 o 
   3   0  11       27.47       -2.66     25.48 o 
   4   0  11      483.07      588.73     78.58 o 
   5   0  11       13.73       56.88     38.82 o 
   6   0  11       34.77       56.83     43.43 o 
  -9   1  11       38.73       72.52     35.86 o 
  -8   1  11       48.51       70.77     32.60 o 
  -7   1  11       60.01       82.21     32.85 o 
  -6   1  11       30.00       32.60     23.62 o 
  -5   1  11      101.75      164.20     47.02 o 
  -4   1  11      129.99      131.28     25.87 o 
  -3   1  11      226.40      253.37     54.27 o 
  -2   1  11        0.39        3.21     13.21 o 
  -1   1  11      361.71      427.98     40.92 o 
   0   1  11       33.37       37.00     22.27 o 
   1   1  11      339.96      303.74     52.92 o 
   2   1  11       48.28       50.11     29.94 o 
   3   1  11       32.32       46.80     32.60 o 
   4   1  11      283.88      260.15     56.68 o 
   5   1  11        3.74       46.14     37.82 o 
   6   1  11       11.49       15.45     41.28 o 
  -9   2  11        8.76       22.97     30.39 o 
  -8   2  11       48.92      121.78     39.47 o 
  -7   2  11      125.06      135.02     40.22 o 
  -6   2  11       50.59       71.67     30.19 o 
  -5   2  11        5.34       12.72     15.94 o 
  -4   2  11        2.78      -10.35     16.28 o 
  -3   2  11      428.25      488.08     40.98 o 
  -2   2  11      149.51      150.41     49.60 o 
  -1   2  11       41.05       39.40     17.72 o 
   0   2  11        0.51       -4.35     14.75 o 
   1   2  11      160.55      222.19     50.61 o 
   2   2  11       15.45      -12.69     23.27 o 
   3   2  11      247.95      369.70     68.91 o 
   4   2  11       97.32       49.85     36.91 o 
   5   2  11       59.50       59.99     43.93 o 
  -9   3  11        0.25        7.27     29.44 o 
  -8   3  11       50.54       90.23     31.30 o 
  -7   3  11       20.72       30.23     42.36 o 
  -6   3  11      371.22      381.95     42.98 o 
  -5   3  11        2.28        2.00     16.07 o 
  -4   3  11       32.40       36.72     16.65 o 
  -3   3  11       23.33       38.68     22.77 o 
  -2   3  11      310.62      330.49     37.48 o 
  -1   3  11      162.10      158.93     31.12 o 
   0   3  11      365.55      443.07     68.26 o 
   1   3  11      157.79       98.65     38.42 o 
   2   3  11        6.86       27.74     27.69 o 
   3   3  11      121.96      151.47     48.15 o 
   4   3  11        2.46       -1.55     31.25 o 
   5   3  11       35.37       34.46     45.04 o 
  -8   4  11        3.09       11.54     24.23 o 
  -7   4  11      400.01      333.81     71.19 o 
  -6   4  11      134.80      119.36     27.70 o 
  -5   4  11      301.00      317.69    103.47 o 
  -4   4  11       13.82       11.93     18.06 o 
  -3   4  11      221.54      196.90     34.02 o 
  -2   4  11      143.14      154.20     40.58 o 
  -1   4  11        3.38       -3.35     15.89 o 
   0   4  11      487.33      661.29     82.89 o 
   1   4  11       27.97       14.44     25.38 o 
   2   4  11        3.75       -4.36     29.09 o 
   3   4  11       44.34       24.12     35.66 o 
   4   4  11       32.29       16.80     38.12 o 
  -8   5  11        0.73      -34.71     45.39 o 
  -7   5  11      188.85      212.26     69.16 o 
  -6   5  11        2.20       -1.37     19.42 o 
  -5   5  11      136.58      109.33     27.24 o 
  -4   5  11       90.01      112.33     40.10 o 
  -3   5  11      365.06      389.48     49.76 o 
  -2   5  11       95.67      124.29     28.57 o 
  -1   5  11       33.36       41.98     34.51 o 
   0   5  11       88.08      127.85     45.84 o 
   1   5  11       29.16       17.35     30.14 o 
   2   5  11       56.49       55.02     37.11 o 
   3   5  11        6.71      -10.18     32.85 o 
   4   5  11       20.06       30.75     36.66 o 
  -8   6  11        4.17       29.69     49.50 o 
  -7   6  11       60.62       35.76     43.94 o 
  -6   6  11       22.08       37.11     22.68 o 
  -5   6  11      104.74       92.10     35.33 o 
  -4   6  11        7.80       25.44     20.00 o 
  -3   6  11      425.87      402.79     54.87 o 
  -2   6  11        0.27      -21.19     14.99 o 
  -1   6  11      384.97      464.94     76.33 o 
   0   6  11        1.32      -28.59     27.64 o 
   1   6  11       87.59      129.95     49.76 o 
   2   6  11       41.83       27.33     36.01 o 
   3   6  11       22.06       49.90     40.83 o 
  -7   7  11       42.11       56.48     50.01 o 
  -6   7  11       11.85        8.33     40.07 o 
  -5   7  11       72.79       59.86     27.58 o 
  -4   7  11       31.28       74.09     26.21 o 
  -3   7  11      111.08      154.29     49.38 o 
  -2   7  11        0.91      -28.64     29.74 o 
  -1   7  11      428.04      406.56     76.89 o 
   0   7  11        2.74        9.18     32.50 o 
   1   7  11       62.68       42.33     43.23 o 
   2   7  11        2.92      -17.71     31.40 o 
  -6   8  11      134.10       82.46     55.27 o 
  -5   8  11        0.72       -5.72     38.42 o 
  -4   8  11      106.07       89.93     28.23 o 
  -3   8  11       56.25       48.85     40.58 o 
  -2   8  11       31.31       47.75     35.66 o 
  -1   8  11      126.31      160.25     56.43 o 
   0   8  11      270.01      326.61     75.03 o 
   1   8  11      150.79      198.16     62.24 o 
  -5   9  11       27.44        6.67     42.83 o 
  -4   9  11       36.86       27.18     39.27 o 
  -3   9  11       30.82       -1.81     43.94 o 
  -2   9  11       14.36        5.77     42.33 o 
  -1   9  11        6.37       -2.66     36.61 o 
  -1 -13  12       66.00       41.08     28.84 o 
   0 -13  12       39.02       79.59     32.25 o 
   1 -13  12       34.44       83.81     36.61 o 
  -3 -12  12      189.68      147.76     38.12 o 
  -2 -12  12        5.83       10.98     25.48 o 
  -1 -12  12      164.15      132.51     35.46 o 
   0 -12  12        2.24       -8.93     22.02 o 
   1 -12  12       39.75       12.84     23.77 o 
   2 -12  12       34.92       74.63     33.90 o 
   3 -12  12       93.39       97.70     32.90 o 
  -4 -11  12       92.77        8.28     36.96 o 
  -3 -11  12      171.92      236.58     50.86 o 
  -2 -11  12        3.76       -4.92     25.33 o 
  -1 -11  12      411.95      432.99     63.80 o 
   0 -11  12       67.49       66.46     27.39 o 
   1 -11  12      235.77      227.25     47.29 o 
   2 -11  12        0.35      -16.35     19.61 o 
   3 -11  12      138.30      172.48     39.97 o 
   4 -11  12       26.59       29.82     26.49 o 
  -5 -10  12        2.04       -7.77     24.23 o 
  -4 -10  12      229.71      292.44     51.74 o 
  -3 -10  12        0.24        3.73     14.87 o 
  -2 -10  12      310.01      237.08     43.58 o 
  -1 -10  12      129.67      156.99     38.42 o 
   0 -10  12       83.81      140.08     32.85 o 
   1 -10  12      292.74      308.66     51.86 o 
   2 -10  12      145.89      127.59     31.35 o 
   3 -10  12      259.13      333.94     41.86 o 
   4 -10  12       22.40        1.57     20.47 o 
   5 -10  12       83.07       83.80     28.67 o 
  -6  -9  12        0.44      -32.05     21.37 o 
  -5  -9  12        0.33      -24.28     21.72 o 
  -4  -9  12       62.40       63.85     27.34 o 
  -3  -9  12      120.32      140.58     23.62 o 
  -2  -9  12      697.10      731.07     62.41 o 
  -1  -9  12        6.79       18.26     20.01 o 
   0  -9  12      138.32      170.33     39.82 o 
   1  -9  12       24.03       20.86     23.02 o 
   2  -9  12      399.81      540.02     45.96 o 
   3  -9  12      142.73      184.42     32.06 o 
   4  -9  12      140.24      163.08     51.26 o 
   5  -9  12       47.68       91.10     50.56 o 
  -7  -8  12       25.37       25.13     30.19 o 
  -6  -8  12       38.32       28.24     28.64 o 
  -5  -8  12       49.55       26.03     23.77 o 
  -4  -8  12       46.96       35.95     16.87 o 
  -3  -8  12        8.81       -1.38     13.64 o 
  -2  -8  12      247.57      263.11     66.03 o 
  -1  -8  12      163.94      187.87     27.56 o 
   0  -8  12      222.82      231.97     42.58 o 
   1  -8  12       20.39       20.36     17.25 o 
   2  -8  12      409.67      511.41     43.35 o 
   3  -8  12       13.96      -16.06     15.97 o 
   4  -8  12      112.37      148.74     66.63 o 
   5  -8  12        0.46      -21.07     40.52 o 
  -7  -7  12        9.84      -16.70     24.83 o 
  -6  -7  12      414.25      380.83     55.62 o 
  -5  -7  12      149.77      161.91     38.77 o 
  -4  -7  12       54.58       38.07     15.95 o 
  -3  -7  12      259.10      325.73     34.36 o 
  -2  -7  12       33.86       55.46     15.15 o 
  -1  -7  12      321.76      367.40     31.59 o 
   0  -7  12       84.37       83.16     17.03 o 
   1  -7  12      134.31      158.50     25.84 o 
   2  -7  12       39.55       28.60     18.08 o 
   3  -7  12       46.85       43.32     49.78 o 
   4  -7  12      275.60      265.02     38.80 o 
   5  -7  12        2.24       32.10     37.37 o 
   6  -7  12      116.85      135.62     63.90 o 
  -8  -6  12       80.07       90.18     33.45 o 
  -7  -6  12        2.08      -31.15     20.77 o 
  -6  -6  12      419.91      452.33     44.31 o 
  -5  -6  12       29.82       52.09     22.79 o 
  -4  -6  12      597.29      574.64     61.36 o 
  -3  -6  12      130.03      139.57     37.26 o 
  -2  -6  12      223.97      214.58     36.76 o 
  -1  -6  12      278.36      343.20     32.54 o 
   0  -6  12        8.53        4.60     10.21 o 
   1  -6  12      469.62      465.75     29.47 o 
   2  -6  12       27.19       20.78     16.67 o 
   3  -6  12      420.84      468.98     42.10 o 
   4  -6  12       57.71       30.85     36.51 o 
   5  -6  12       36.03       60.94     46.54 o 
   6  -6  12        7.31      -20.31     42.63 o 
  -8  -5  12      111.78      139.93     43.68 o 
  -7  -5  12        1.28       -3.96     22.52 o 
  -6  -5  12      103.27      145.57     23.88 o 
  -5  -5  12      217.93      189.65     41.68 o 
  -4  -5  12     1287.02     1174.50     57.90 o 
  -3  -5  12       43.65       33.17     16.43 o 
  -2  -5  12     2782.89     2743.39     80.81 o 
  -1  -5  12        5.98        2.37     10.02 o 
   0  -5  12      268.01      310.62     26.14 o 
   1  -5  12        1.20        1.28      9.90 o 
   2  -5  12       19.06       26.45     12.66 o 
   3  -5  12      165.38      169.84     32.02 o 
   4  -5  12       62.69       49.70     37.22 o 
   5  -5  12      103.88      136.32     52.87 o 
   6  -5  12        3.09        7.82     47.60 o 
  -8  -4  12       41.71       42.78     25.88 o 
  -7  -4  12      104.66       68.91     29.79 o 
  -6  -4  12       47.36       41.03     16.12 o 
  -5  -4  12        5.63       -1.79     12.38 o 
  -4  -4  12      347.25      300.33     27.63 o 
  -3  -4  12       78.05      120.16     20.05 o 
  -2  -4  12     1040.19      946.53     44.86 o 
  -1  -4  12      341.91      401.91     29.07 o 
   0  -4  12     1279.83     1245.51     43.35 o 
   1  -4  12       25.99       37.14     12.49 o 
   2  -4  12      128.83      118.42     18.71 o 
   3  -4  12        0.31       14.85     26.68 o 
   4  -4  12      167.17      147.26     50.06 o 
   5  -4  12       24.73       21.92     41.13 o 
   6  -4  12       59.10       15.40     43.69 o 
  -9  -3  12       41.57       94.09     33.45 o 
  -8  -3  12       40.77        7.17     26.78 o 
  -7  -3  12      197.49      253.69     48.80 o 
  -6  -3  12       23.60       42.73     21.77 o 
  -5  -3  12      355.90      408.21     49.86 o 
  -4  -3  12        3.49       13.63     11.09 o 
  -3  -3  12      608.06      610.13     36.05 o 
  -2  -3  12      810.63      934.83     70.81 o 
  -1  -3  12     1732.65     1781.65     50.57 o 
   0  -3  12      963.02      932.31     48.04 o 
   1  -3  12      640.27      589.72     30.69 o 
   2  -3  12      725.51      625.19     61.98 o 
   3  -3  12       56.26       28.29     27.99 o 
   4  -3  12      205.82      300.83     61.99 o 
   5  -3  12        3.32      -27.49     31.25 o 
   6  -3  12       92.23      108.68     51.86 o 
  -9  -2  12       64.21       59.79     29.29 o 
  -8  -2  12       14.76        9.93     21.92 o 
  -7  -2  12       18.63       79.64     27.49 o 
  -6  -2  12        2.61        2.51     22.62 o 
  -5  -2  12      178.20      209.60     43.23 o 
  -4  -2  12       45.17       60.59     27.18 o 
  -3  -2  12      331.10      369.40     32.79 o 
  -2  -2  12      125.50       98.06     93.31 o 
  -1  -2  12     1155.88     1103.46     53.80 o 
   0  -2  12        0.44       -7.27     10.02 o 
   1  -2  12     2213.55     2344.23     82.04 o 
   2  -2  12     1320.13     1134.48     81.69 o 
   3  -2  12      136.34      124.24     41.68 o 
   4  -2  12      347.51      318.34     66.61 o 
   5  -2  12       33.61        9.23     32.50 o 
   6  -2  12       81.54       71.77     47.85 o 
  -9  -1  12       65.52       76.48     33.95 o 
  -8  -1  12        7.15       -2.11     23.17 o 
  -7  -1  12       11.66       25.08     24.28 o 
  -6  -1  12       73.54       86.37     30.65 o 
  -5  -1  12       20.92       28.59     22.07 o 
  -4  -1  12      228.92      182.71     27.26 o 
  -3  -1  12     1191.34     1192.11     54.15 o 
  -2  -1  12      222.52      201.54     39.45 o 
  -1  -1  12      905.34      814.48     46.86 o 
   0  -1  12      249.06      211.96     30.64 o 
   1  -1  12     1711.62     1624.68     69.59 o 
   2  -1  12       46.79       13.34     30.39 o 
   3  -1  12      972.40      961.37     80.39 o 
   4  -1  12      182.34      209.90     53.42 o 
   5  -1  12      337.29      442.22     78.54 o 
   6  -1  12        6.05        4.46     37.47 o 
  -9   0  12        3.19       12.39     27.33 o 
  -8   0  12       45.37       88.02     35.16 o 
  -7   0  12        0.64       -4.36     18.61 o 
  -6   0  12       41.80       59.53     26.48 o 
  -5   0  12        6.15       28.84     26.23 o 
  -4   0  12        5.80      -12.90     14.90 o 
  -3   0  12       44.19       28.71     16.76 o 
  -2   0  12      310.67      437.98     41.10 o 
  -1   0  12        9.41       19.55     15.55 o 
   0   0  12        5.60       -6.23     18.58 o 
   1   0  12       67.26       72.84     24.15 o 
   2   0  12      115.27       99.56     40.17 o 
   3   0  12      274.91      228.26     51.01 o 
   4   0  12       13.56       34.56     33.20 o 
   5   0  12      292.72      335.18     71.77 o 
  -9   1  12       53.45       56.23     30.80 o 
  -8   1  12       28.93       29.94     26.28 o 
  -7   1  12       27.54        3.51     22.57 o 
  -6   1  12      320.69      371.00     58.13 o 
  -5   1  12       94.41       51.36     19.47 o 
  -4   1  12       17.16       18.83     16.02 o 
  -3   1  12       72.72       67.94     20.53 o 
  -2   1  12      501.01      474.48     38.16 o 
  -1   1  12       72.88       47.99     20.26 o 
   0   1  12      448.50      459.13     43.30 o 
   1   1  12       22.72        0.10     26.63 o 
   2   1  12      288.61      263.11     58.38 o 
   3   1  12      138.42       98.40     40.42 o 
   4   1  12       62.38       49.00     41.78 o 
   5   1  12      126.20      140.68     56.63 o 
  -9   2  12       37.91       83.41     33.50 o 
  -8   2  12        1.14      -22.87     25.78 o 
  -7   2  12      203.57      271.89     54.27 o 
  -6   2  12       11.60        1.28     16.20 o 
  -5   2  12      113.33      200.12     35.66 o 
  -4   2  12       68.17       68.82     22.45 o 
  -3   2  12      363.92      429.86     39.89 o 
  -2   2  12        1.31       -1.91     14.43 o 
  -1   2  12       82.56      126.94     26.68 o 
   0   2  12      109.24      128.46     31.32 o 
   1   2  12      104.12       52.01     38.37 o 
   2   2  12        1.90       16.60     28.64 o 
   3   2  12        0.01        5.47     30.19 o 
   4   2  12      167.51      195.65     57.68 o 
   5   2  12        7.01       -5.62     36.36 o 
  -8   3  12      132.28      190.49     49.91 o 
  -7   3  12      604.12      634.56     64.49 o 
  -6   3  12        2.30        3.33     19.24 o 
  -5   3  12       66.68       83.83     32.13 o 
  -4   3  12       89.86       83.77     41.25 o 
  -3   3  12      662.57      635.33     45.17 o 
  -2   3  12      299.97      299.48     39.47 o 
  -1   3  12      104.61      106.05     55.24 o 
   0   3  12       45.58       51.31     30.59 o 
   1   3  12       90.28      115.51     42.98 o 
   2   3  12        0.64       -6.82     26.28 o 
   3   3  12       27.67       22.62     34.96 o 
   4   3  12       70.27       47.05     41.13 o 
  -8   4  12      583.27      581.61     61.58 o 
  -7   4  12      353.95      289.91    109.24 o 
  -6   4  12      292.57      324.23    100.11 o 
  -5   4  12       12.20        4.57     17.09 o 
  -4   4  12      345.17      313.59     41.73 o 
  -3   4  12      428.67      510.11     50.31 o 
  -2   4  12       32.23       34.12     21.75 o 
  -1   4  12      243.65      316.59     56.67 o 
   0   4  12        7.50      -11.18     21.77 o 
   1   4  12       47.13       41.73     37.82 o 
   2   4  12       27.08       22.02     38.37 o 
   3   4  12       89.65       83.61     42.88 o 
   4   4  12        3.64       24.98     42.63 o 
  -7   5  12       15.06       11.26     21.47 o 
  -6   5  12      204.00      197.70     34.65 o 
  -5   5  12        4.60        8.10     20.75 o 
  -4   5  12      277.06      298.36     70.74 o 
  -3   5  12       26.52       34.64     30.67 o 
  -2   5  12        3.73      -12.04     18.10 o 
  -1   5  12      145.79      163.15     54.52 o 
   0   5  12       85.60      105.32     45.34 o 
   1   5  12       11.25       21.92     38.17 o 
   2   5  12       46.00       49.05     37.97 o 
   3   5  12       42.52       31.60     38.77 o 
  -7   6  12       29.88       33.55     42.93 o 
  -6   6  12      160.17       96.05     29.97 o 
  -5   6  12       15.49       -8.16     22.50 o 
  -4   6  12      222.66      244.64     51.41 o 
  -3   6  12       41.86       12.80     30.47 o 
  -2   6  12      101.16       99.42     29.69 o 
  -1   6  12       22.31       -8.42     34.41 o 
   0   6  12       89.71      103.32     45.19 o 
   1   6  12        8.88       26.33     38.87 o 
   2   6  12       10.49        8.48     36.01 o 
  -6   7  12        4.99       14.09     39.52 o 
  -5   7  12       54.78       56.17     24.73 o 
  -4   7  12      103.27       67.69     29.10 o 
  -3   7  12       21.84       21.58     22.30 o 
  -2   7  12      130.91      139.68     56.07 o 
  -1   7  12      100.26       52.46     42.18 o 
   0   7  12       54.91       45.24     40.07 o 
   1   7  12       10.70        5.42     35.56 o 
  -5   8  12       74.81       55.52     47.19 o 
  -4   8  12        3.49       -6.56     36.49 o 
  -3   8  12        2.50       -7.62     35.06 o 
  -2   8  12        0.13      -44.98     29.99 o 
  -1   8  12      225.14      229.01     63.35 o 
   0   8  12       40.88       39.37     45.59 o 
  -2 -12  13      201.47      291.15     53.42 o 
  -1 -12  13        7.24       -9.68     28.39 o 
   0 -12  13       92.82       75.43     34.11 o 
   1 -12  13        5.41       83.16     27.74 o 
   2 -12  13       22.43       -1.30     27.38 o 
  -4 -11  13       34.80       58.68     30.59 o 
  -3 -11  13       35.94       45.04     26.78 o 
  -2 -11  13       21.25       -6.47     22.47 o 
  -1 -11  13      261.41      251.93     52.92 o 
   0 -11  13      125.79      103.67     35.21 o 
   1 -11  13       13.20       33.15     27.03 o 
   2 -11  13       85.13       98.30     31.80 o 
   3 -11  13        9.18        2.96     23.72 o 
  -5 -10  13      119.47      149.68     82.98 o 
  -4 -10  13        2.99        1.60     17.68 o 
  -3 -10  13      177.66      197.16     41.33 o 
  -2 -10  13       19.75       10.73     22.97 o 
  -1 -10  13      587.79      574.89     60.08 o 
   0 -10  13       71.67       66.05     27.49 o 
   1 -10  13      218.75      212.61     44.44 o 
   2 -10  13      146.50      207.04     47.54 o 
   3 -10  13      129.89      174.79     44.39 o 
   4 -10  13       21.84        1.18     21.24 o 
  -6  -9  13       10.44       25.63     27.84 o 
  -5  -9  13      101.70      119.23     43.69 o 
  -4  -9  13       48.93       59.00     17.55 o 
  -3  -9  13       51.24       88.06     40.22 o 
  -2  -9  13       66.13       54.95     17.48 o 
  -1  -9  13      144.08      141.54     33.50 o 
   0  -9  13       42.21       33.65     20.86 o 
   1  -9  13      338.79      386.09     56.12 o 
   2  -9  13        1.49        8.38     20.61 o 
   3  -9  13      320.98      353.05     43.97 o 
   4  -9  13        9.85      -13.11     19.70 o 
  -6  -8  13        0.78       10.68     19.02 o 
  -5  -8  13      124.29      149.25     29.79 o 
  -4  -8  13       31.18       33.97     16.71 o 
  -3  -8  13       47.99       34.73     15.23 o 
  -2  -8  13      363.17      399.96     37.68 o 
  -1  -8  13      171.81      180.19     26.28 o 
   0  -8  13        7.09       16.45     20.91 o 
   1  -8  13       71.33       89.58     29.44 o 
   2  -8  13       68.35       73.45     22.77 o 
   3  -8  13      469.02      508.15     50.20 o 
   4  -8  13       38.02       43.82     24.66 o 
   5  -8  13      394.52      373.86     82.76 o 
  -7  -7  13       27.46        4.88     18.32 o 
  -6  -7  13        8.14        8.10     25.15 o 
  -5  -7  13       73.77       50.89     20.79 o 
  -4  -7  13       43.47       15.82     15.77 o 
  -3  -7  13        1.25       -2.38     19.61 o 
  -2  -7  13      280.46      362.08     34.33 o 
  -1  -7  13        0.74       -4.80     12.42 o 
   0  -7  13      157.06      218.98     38.79 o 
   1  -7  13       32.24       16.93     17.39 o 
   2  -7  13      166.50      142.70     28.71 o 
   3  -7  13      131.12      155.42     45.64 o 
   4  -7  13       91.28      137.40     37.06 o 
   5  -7  13      191.24      107.53     50.71 o 
  -7  -6  13       72.42       51.06     20.59 o 
  -6  -6  13        0.89       18.38     16.64 o 
  -5  -6  13        3.82       32.05     15.28 o 
  -4  -6  13       56.73       38.67     15.16 o 
  -3  -6  13        1.59        4.33     12.02 o 
  -2  -6  13      132.51      102.82     21.46 o 
  -1  -6  13        0.81       11.26     12.50 o 
   0  -6  13      273.67      320.62     32.54 o 
   1  -6  13        1.52       -0.68     11.55 o 
   2  -6  13      414.08      441.18     44.81 o 
   3  -6  13        5.26       -1.15     17.58 o 
   4  -6  13      132.54      186.28     57.63 o 
   5  -6  13       23.92      -29.14     33.05 o 
  -8  -5  13       13.18       41.93     27.03 o 
  -7  -5  13      106.16      139.88     41.43 o 
  -6  -5  13       44.26       35.81     26.58 o 
  -5  -5  13      129.93      168.10     29.09 o 
  -4  -5  13      288.35      324.27     33.19 o 
  -3  -5  13      135.90      176.80     24.32 o 
  -2  -5  13      468.46      437.65     32.61 o 
  -1  -5  13      291.19      387.22     32.70 o 
   0  -5  13       13.57       -5.32     10.21 o 
   1  -5  13      166.25      173.21     22.01 o 
   2  -5  13       62.09       25.71     13.21 o 
   3  -5  13      171.64      163.30     48.05 o 
   4  -5  13       79.84       52.51     35.01 o 
   5  -5  13       52.55      102.67     52.31 o 
  -8  -4  13       40.83       21.82     26.08 o 
  -7  -4  13       13.05       16.15     28.64 o 
  -6  -4  13       44.75       48.40     28.69 o 
  -5  -4  13       84.45       67.51     30.09 o 
  -4  -4  13       38.24       48.05     26.83 o 
  -3  -4  13       19.06       32.32     14.32 o 
  -2  -4  13      178.51      194.27     24.76 o 
  -1  -4  13       48.62       20.49     13.06 o 
   0  -4  13      826.33      823.40     36.88 o 
   1  -4  13       33.13       19.00     11.87 o 
   2  -4  13       17.04       35.03     13.93 o 
   3  -4  13      113.98       86.82     40.52 o 
   4  -4  13       21.12        4.11     31.55 o 
   5  -4  13      133.61      110.74     48.70 o 
  -8  -3  13       87.09      123.53     39.07 o 
  -7  -3  13        4.61       -6.32     27.24 o 
  -6  -3  13      287.28      258.75     52.51 o 
  -5  -3  13       24.07       36.76     22.32 o 
  -4  -3  13      436.01      460.02     53.72 o 
  -3  -3  13      222.25      228.51     43.78 o 
  -2  -3  13      797.00      838.87     46.14 o 
  -1  -3  13        5.62      -13.05     14.56 o 
   0  -3  13     2081.61     2109.58     58.98 o 
   1  -3  13      421.01      464.45     29.90 o 
   2  -3  13        0.57        1.20     27.89 o 
   3  -3  13       21.07        1.50     32.25 o 
   4  -3  13        2.73       -0.55     30.39 o 
   5  -3  13      291.50      386.50     77.39 o 
  -8  -2  13       19.79      -17.16     28.14 o 
  -7  -2  13       23.57       28.19     24.93 o 
  -6  -2  13       47.65       56.48     27.18 o 
  -5  -2  13      232.41      233.32     46.59 o 
  -4  -2  13      625.42      664.45     65.89 o 
  -3  -2  13      398.20      430.28     58.38 o 
  -2  -2  13      424.89      472.48     42.88 o 
  -1  -2  13      149.58      145.17     26.69 o 
   0  -2  13     1614.19     1543.70     68.31 o 
   1  -2  13       63.87       68.00     23.15 o 
   2  -2  13      674.32      691.33     68.70 o 
   3  -2  13       22.82        9.08     26.53 o 
   4  -2  13      116.92       59.23     41.23 o 
   5  -2  13       65.90       55.12     46.04 o 
  -8  -1  13       37.88       22.77     26.78 o 
  -7  -1  13       33.07       56.93     32.45 o 
  -6  -1  13      208.92      292.05     51.11 o 
  -5  -1  13      401.82      504.33     67.55 o 
  -4  -1  13       78.15      109.29     29.99 o 
  -3  -1  13        7.80        4.59     14.36 o 
  -2  -1  13      352.40      355.16     38.60 o 
  -1  -1  13       70.87      128.81     27.19 o 
   0  -1  13      666.05      695.18     47.17 o 
   1  -1  13        1.87        8.68     34.86 o 
   2  -1  13      423.03      460.97     74.63 o 
   3  -1  13       86.36       56.83     37.77 o 
   4  -1  13      422.93      442.77     74.78 o 
   5  -1  13        2.48        6.72     35.21 o 
  -8   0  13        5.15       11.94     28.49 o 
  -7   0  13       50.03       69.97     29.49 o 
  -6   0  13       30.17       47.40     25.63 o 
  -5   0  13       91.03       67.01     34.91 o 
  -4   0  13        7.57        4.47     17.39 o 
  -3   0  13      228.70      288.73     36.30 o 
  -2   0  13      131.32      118.65     41.33 o 
  -1   0  13      403.85      426.62     40.84 o 
   0   0  13       33.10       30.05     21.45 o 
   1   0  13      434.62      468.93     45.02 o 
   2   0  13       36.09       16.30     30.85 o 
   3   0  13      240.68      241.95     57.33 o 
   4   0  13      419.46      460.67     81.15 o 
   5   0  13      179.25      117.92     49.41 o 
  -8   1  13       27.09       35.16     28.89 o 
  -7   1  13       81.28      111.85     32.40 o 
  -6   1  13       28.33       46.09     25.48 o 
  -5   1  13        0.95        3.19     16.18 o 
  -4   1  13       54.07       47.50     22.39 o 
  -3   1  13       42.02       36.80     18.40 o 
  -2   1  13       71.71       80.02     24.65 o 
  -1   1  13      184.44      251.74     55.67 o 
   0   1  13        5.99        1.72     16.97 o 
   1   1  13      165.25      153.33     45.04 o 
   2   1  13        0.06      -24.78     29.84 o 
   3   1  13       22.89       27.28     36.41 o 
   4   1  13       93.78       57.93     39.72 o 
  -8   2  13       73.08      109.84     39.22 o 
  -7   2  13       30.42       34.51     22.87 o 
  -6   2  13      158.84      163.30     42.28 o 
  -5   2  13       10.72       -1.16     16.86 o 
  -4   2  13       11.10        8.54     17.17 o 
  -3   2  13      357.62      439.57     95.13 o 
  -2   2  13       21.70       39.80     18.75 o 
  -1   2  13      110.91      104.75     28.33 o 
   0   2  13       65.10       74.73     35.91 o 
   1   2  13      155.69      137.42     45.59 o 
   2   2  13       77.54       27.59     31.90 o 
   3   2  13      181.01      162.95     54.97 o 
   4   2  13        0.10        9.23     38.82 o 
  -8   3  13      187.11      148.81     42.23 o 
  -7   3  13        0.21       31.05     30.34 o 
  -6   3  13      126.91      177.07     34.53 o 
  -5   3  13      116.33      131.43     29.94 o 
  -4   3  13      223.01      203.10     43.46 o 
  -3   3  13       18.72       25.17     20.46 o 
  -2   3  13       14.65        9.20     15.58 o 
  -1   3  13       11.08        8.81     24.98 o 
   0   3  13      121.06       88.68     41.33 o 
   1   3  13       15.04       -5.92     26.73 o 
   2   3  13      173.86      125.79     47.70 o 
   3   3  13       92.64      122.68     47.75 o 
  -8   4  13      127.50       57.38     35.91 o 
  -7   4  13       51.19       46.95     32.40 o 
  -6   4  13       30.40       33.05     24.46 o 
  -5   4  13      112.78      114.63     46.24 o 
  -4   4  13      198.78      153.33     51.88 o 
  -3   4  13        0.47      -15.22     17.44 o 
  -2   4  13       20.64       29.72     20.11 o 
  -1   4  13       16.33      -11.75     18.36 o 
   0   4  13       51.02       72.42     39.62 o 
   1   4  13       54.86       -8.12     30.80 o 
   2   4  13       53.82       82.46     46.19 o 
   3   4  13       12.33        9.18     35.66 o 
  -7   5  13      103.38       68.08     30.18 o 
  -6   5  13       27.15       37.35     25.55 o 
  -5   5  13      209.09      255.83     91.73 o 
  -4   5  13        0.38       11.86     25.50 o 
  -3   5  13      220.27      212.22     59.06 o 
  -2   5  13       51.25       59.58     24.13 o 
  -1   5  13      100.93       80.75     44.44 o 
   0   5  13       15.19       -9.38     33.00 o 
   1   5  13       54.63       35.41     36.46 o 
   2   5  13        2.82      -10.08     33.40 o 
  -6   6  13       30.66       15.62     23.46 o 
  -5   6  13       32.41       -0.61     32.60 o 
  -4   6  13       43.42       54.34     24.82 o 
  -3   6  13       53.30       28.66     23.97 o 
  -2   6  13        0.02       18.06     33.25 o 
  -1   6  13       58.13       79.54     45.84 o 
   0   6  13        0.24      -24.43     37.21 o 
   1   6  13       26.64       14.09     39.57 o 
  -5   7  13       16.04        5.94     24.40 o 
  -4   7  13      177.14      209.79     59.84 o 
  -3   7  13       44.21       35.85     26.10 o 
  -2   7  13       62.42       62.64     46.49 o 
  -1   7  13      104.84       38.57     45.04 o 
   0   7  13       13.36        5.27     37.97 o 
  -1 -12  14       98.82      121.63     40.12 o 
   0 -12  14        1.31      -21.57     25.13 o 
  -3 -11  14        4.32       16.60     27.84 o 
  -2 -11  14      126.19       90.68     31.60 o 
  -1 -11  14       80.14       78.49     29.24 o 
   0 -11  14       70.26       31.90     28.84 o 
   1 -11  14       44.40       94.99     29.24 o 
   2 -11  14        4.01       41.83     29.24 o 
  -4 -10  14       80.20       88.04     22.36 o 
  -3 -10  14        9.66        2.86     34.16 o 
  -2 -10  14      223.51      259.95     48.15 o 
  -1 -10  14        3.94       21.87     24.78 o 
   0 -10  14      187.71      213.21     42.58 o 
   1 -10  14        6.83        0.90     24.63 o 
   2 -10  14       47.22       18.11     22.97 o 
   3 -10  14       30.71       63.15     33.30 o 
  -5  -9  14       35.17        9.81     16.74 o 
  -4  -9  14        5.49       -2.56     16.67 o 
  -3  -9  14      172.23      169.13     32.85 o 
  -2  -9  14      224.83      227.90     42.78 o 
  -1  -9  14       54.43       14.04     22.52 o 
   0  -9  14       57.77       35.56     24.68 o 
   1  -9  14      175.72      180.96     38.02 o 
   2  -9  14      403.10      380.13     55.27 o 
   3  -9  14       10.63       -4.80     21.37 o 
   4  -9  14      133.93      132.20     33.11 o 
  -6  -8  14       73.10       55.86     22.82 o 
  -5  -8  14        6.25       -1.91     15.98 o 
  -4  -8  14       77.25       74.28     30.70 o 
  -3  -8  14      365.63      411.95     36.69 o 
  -2  -8  14       16.96        8.41     15.99 o 
  -1  -8  14      154.76      207.67     70.42 o 
   0  -8  14        9.53       16.50     20.97 o 
   1  -8  14      223.24      312.62     50.86 o 
   2  -8  14      128.27      138.48     32.07 o 
   3  -8  14       87.97       59.22     24.71 o 
   4  -8  14      143.66      166.95     73.30 o 
  -6  -7  14       40.49       -4.66     17.43 o 
  -5  -7  14       16.88       -3.44     15.75 o 
  -4  -7  14        4.79       13.59     29.57 o 
  -3  -7  14      327.72      366.46     35.77 o 
  -2  -7  14       23.71        7.69     14.26 o 
  -1  -7  14      351.23      402.10     38.27 o 
   0  -7  14       16.75       15.26     14.21 o 
   1  -7  14      277.79      371.65     55.02 o 
   2  -7  14        8.94        6.54     18.76 o 
   3  -7  14      360.87      467.80     49.67 o 
   4  -7  14       56.83       28.59     46.09 o 
  -7  -6  14       15.82       23.92     27.49 o 
  -6  -6  14      128.75      154.13     39.12 o 
  -5  -6  14       42.54       31.15     29.44 o 
  -4  -6  14        1.43      -12.42     12.38 o 
  -3  -6  14        3.67       -0.74     14.10 o 
  -2  -6  14       31.05       27.87     16.16 o 
  -1  -6  14      187.72      202.59     28.51 o 
   0  -6  14      234.56      241.65     30.44 o 
   1  -6  14      129.81      141.98     28.92 o 
   2  -6  14        5.01       -0.81     18.21 o 
   3  -6  14       61.96       73.19     32.88 o 
   4  -6  14       16.81        3.06     43.08 o 
   5  -6  14      190.33      111.34     58.03 o 
  -7  -5  14       49.21       50.31     28.29 o 
  -6  -5  14       84.42       55.82     30.34 o 
  -5  -5  14        4.15      -14.04     23.32 o 
  -4  -5  14       70.09       95.50     28.79 o 
  -3  -5  14       47.63       50.00     24.63 o 
  -2  -5  14        3.15       -6.47     11.82 o 
  -1  -5  14       35.04       32.53     19.21 o 
   0  -5  14       70.55      105.87     18.79 o 
   1  -5  14       28.81       28.34     12.54 o 
   2  -5  14      210.14      230.69     25.99 o 
   3  -5  14      162.30      123.03     47.80 o 
   4  -5  14       81.76      113.20     52.56 o 
   5  -5  14      138.53      101.36     56.18 o 
  -8  -4  14        1.86       26.33     27.23 o 
  -7  -4  14      145.36      231.31     52.31 o 
  -6  -4  14       52.94       -1.10     26.58 o 
  -5  -4  14      147.40      202.98     45.94 o 
  -4  -4  14       68.45      110.54     35.01 o 
  -3  -4  14        0.80       11.79     17.96 o 
  -2  -4  14        5.13        1.35     18.91 o 
  -1  -4  14      158.46      181.95     29.26 o 
   0  -4  14        1.99        2.09     16.25 o 
   1  -4  14        2.95       11.48     11.94 o 
   2  -4  14       81.91       16.85     32.30 o 
   3  -4  14        4.68       -6.07     33.00 o 
   4  -4  14       99.08      140.28     48.35 o 
   5  -4  14       11.30        1.15     41.73 o 
  -8  -3  14       16.01      -13.69     25.48 o 
  -7  -3  14      114.04      122.93     39.32 o 
  -6  -3  14        0.91       26.78     27.08 o 
  -5  -3  14      229.26      318.59     55.12 o 
  -4  -3  14       45.66       36.66     30.49 o 
  -3  -3  14        5.07        7.17     21.97 o 
  -2  -3  14       76.41       69.06     34.36 o 
  -1  -3  14       17.80       22.79     18.88 o 
   0  -3  14       19.24        4.48     19.26 o 
   1  -3  14      258.02      262.90     48.20 o 
   2  -3  14      249.04      163.00     48.85 o 
   3  -3  14       25.05        8.28     28.84 o 
   4  -3  14       60.89       32.20     36.06 o 
   5  -3  14       13.48       24.43     48.20 o 
  -8  -2  14      138.21      116.01     38.32 o 
  -7  -2  14      255.05      351.49     60.24 o 
  -6  -2  14       78.61      103.67     33.80 o 
  -5  -2  14      550.83      496.24     60.84 o 
  -4  -2  14        5.07       21.77     24.48 o 
  -3  -2  14      164.23      198.96     45.44 o 
  -2  -2  14       45.40       50.47     18.78 o 
  -1  -2  14      675.46      661.28     46.43 o 
   0  -2  14       19.10       18.53     23.42 o 
   1  -2  14       11.78      -12.94     17.48 o 
   2  -2  14      431.39      495.84     75.53 o 
   3  -2  14        8.44       -2.71     30.49 o 
   4  -2  14        2.53      -32.75     32.15 o 
  -8  -1  14       94.56      103.32     37.57 o 
  -7  -1  14       37.21       80.00     27.79 o 
  -6  -1  14      204.93      194.95     43.08 o 
  -5  -1  14        1.57      -18.01     18.21 o 
  -4  -1  14       56.82       21.42     24.53 o 
  -3  -1  14       40.59       30.15     20.28 o 
  -2  -1  14      274.70      372.69    159.68 o 
  -1  -1  14        7.23       17.81     23.02 o 
   0  -1  14       81.23       80.34     24.00 o 
   1  -1  14        9.46       15.77     19.55 o 
   2  -1  14      373.16      456.26     73.73 o 
   3  -1  14        3.89        8.88     33.35 o 
   4  -1  14       94.90        7.02     39.47 o 
  -8   0  14       67.14       90.88     36.41 o 
  -7   0  14       28.29       37.92     27.99 o 
  -6   0  14      276.49      312.47     55.47 o 
  -5   0  14        3.46      -13.34     19.41 o 
  -4   0  14       93.58      131.71     39.37 o 
  -3   0  14      121.59      131.68     61.39 o 
  -2   0  14      437.28      430.18     54.34 o 
  -1   0  14       32.88       14.13     16.74 o 
   0   0  14      154.81      155.17     37.26 o 
   1   0  14       42.70       21.07     33.96 o 
   2   0  14      142.00      102.42     46.94 o 
   3   0  14       11.06       -3.11     34.26 o 
   4   0  14      163.78      276.36     71.57 o 
  -8   1  14        2.05        1.96     27.59 o 
  -7   1  14      117.47      242.10     53.02 o 
  -6   1  14      142.10      181.66     39.72 o 
  -5   1  14      143.90      218.73     49.36 o 
  -4   1  14       82.46       47.70     22.27 o 
  -3   1  14       40.21       27.97     23.13 o 
  -2   1  14      187.33      204.46     35.50 o 
  -1   1  14        4.94       22.30     17.40 o 
   0   1  14      346.51      458.99     48.63 o 
   1   1  14        7.69      -23.62     27.89 o 
   2   1  14      147.27      125.14     48.65 o 
   3   1  14       16.19       42.93     42.28 o 
   4   1  14       99.82       36.21     46.34 o 
  -8   2  14       10.37      -31.90     24.18 o 
  -7   2  14       57.19       72.57     31.50 o 
  -6   2  14       21.87       -9.08     23.72 o 
  -5   2  14       35.95       20.15     22.27 o 
  -4   2  14       82.97       42.86     23.59 o 
  -3   2  14       14.38       13.44     19.89 o 
  -2   2  14      121.39      168.93     33.75 o 
  -1   2  14        0.89       -9.72     18.71 o 
   0   2  14      126.18      115.09     31.72 o 
   1   2  14      148.76      128.45     52.87 o 
   2   2  14       17.21       -6.62     29.84 o 
   3   2  14        7.73      -46.39     32.75 o 
  -7   3  14       42.56       38.27     25.48 o 
  -6   3  14       98.15      122.03     40.62 o 
  -5   3  14       57.34       60.71     39.25 o 
  -4   3  14       15.01       33.16     23.59 o 
  -3   3  14       88.89      103.36     30.67 o 
  -2   3  14       33.65      -11.43     22.44 o 
  -1   3  14       66.13       90.18     27.19 o 
   0   3  14       56.70       45.89     34.26 o 
   1   3  14      152.75      151.07     50.06 o 
   2   3  14       91.87       17.86     38.32 o 
   3   3  14        8.60       -3.16     36.26 o 
  -7   4  14        6.48       19.46     27.03 o 
  -6   4  14       32.45       26.44     24.94 o 
  -5   4  14        9.24       21.74     22.22 o 
  -4   4  14      126.06      124.89     29.28 o 
  -3   4  14       17.39       23.58     21.02 o 
  -2   4  14       19.37       15.70     24.29 o 
  -1   4  14      104.08       61.34     43.58 o 
   0   4  14        0.18       15.85     33.70 o 
   1   4  14        4.96      -11.88     30.14 o 
   2   4  14        0.15       -4.11     35.86 o 
  -6   5  14       18.73       16.48     24.40 o 
  -5   5  14       48.17       27.36     25.69 o 
  -4   5  14      152.79      202.94     78.17 o 
  -3   5  14        6.22       12.63     21.99 o 
  -2   5  14       16.62       25.54     23.43 o 
  -1   5  14       77.06       39.22     42.38 o 
   0   5  14        5.06      -12.89     31.35 o 
   1   5  14       25.95       30.70     37.37 o 
  -5   6  14       81.09      112.90     37.72 o 
  -4   6  14       22.68        7.76     26.59 o 
  -3   6  14       91.71       75.06     36.39 o 
  -2   6  14       33.70        3.26     38.92 o 
  -1   6  14       10.18        7.07     41.58 o 
   0   6  14       53.59       92.19     53.12 o 
  -3   7  14       34.23       -7.42     39.17 o 
  -2 -11  15       24.76        4.16     28.09 o 
  -1 -11  15      142.41      171.88     37.16 o 
   0 -11  15       28.56       64.40     32.00 o 
  -3 -10  15      101.34       96.95     34.36 o 
  -2 -10  15        4.92        5.42     23.47 o 
  -1 -10  15      182.56      233.17     46.84 o 
   0 -10  15        4.27       -8.47     24.38 o 
   1 -10  15       46.67       50.11     29.24 o 
   2 -10  15        0.06       21.97     24.78 o 
  -5  -9  15        0.56      -39.94     26.63 o 
  -4  -9  15       98.05       51.68     19.49 o 
  -3  -9  15       45.87       70.52     20.14 o 
  -2  -9  15       23.44       18.71     25.78 o 
  -1  -9  15      113.77       94.89     31.50 o 
   0  -9  15      150.22      193.85     37.57 o 
   1  -9  15      204.50      250.68     47.24 o 
   2  -9  15        0.86      -22.67     25.93 o 
   3  -9  15       96.64      101.21     33.05 o 
  -5  -8  15       70.21       22.13     19.77 o 
  -4  -8  15      240.04      285.86     97.55 o 
  -3  -8  15        5.87        2.19     16.75 o 
  -2  -8  15      184.82      272.21     31.26 o 
  -1  -8  15        7.45       40.02     25.48 o 
   0  -8  15      256.51      323.95     50.11 o 
   1  -8  15       27.73       37.17     25.38 o 
   2  -8  15       97.43      129.10     36.06 o 
   3  -8  15       53.46       38.62     35.41 o 
  -6  -7  15       46.17       37.47     32.85 o 
  -5  -7  15        0.49       13.89     25.18 o 
  -4  -7  15      112.13       74.45     23.95 o 
  -3  -7  15        3.53       14.40     15.66 o 
  -2  -7  15      200.86      268.79     31.52 o 
  -1  -7  15       31.31       27.78     17.86 o 
   0  -7  15      119.65      135.42     33.90 o 
   1  -7  15       14.64       -1.15     19.31 o 
   2  -7  15       52.73       79.73     26.31 o 
   3  -7  15        0.13       -5.85     20.46 o 
   4  -7  15      106.68      116.11     57.58 o 
  -6  -6  15        4.51       -8.17     25.73 o 
  -5  -6  15      127.38      201.12     40.88 o 
  -4  -6  15       70.42       57.78     28.99 o 
  -3  -6  15       90.59      154.43     38.22 o 
  -2  -6  15      256.85      399.08     56.28 o 
  -1  -6  15      213.96      224.25     29.77 o 
   0  -6  15      104.59      130.27     30.04 o 
   1  -6  15      148.68      177.74     24.04 o 
   2  -6  15      210.11      251.80     68.99 o 
   3  -6  15       34.05       15.45     38.12 o 
   4  -6  15      139.33       66.00     48.70 o 
  -7  -5  15       76.08       69.41     31.45 o 
  -6  -5  15       41.94       70.67     31.40 o 
  -5  -5  15      128.76       98.86     32.95 o 
  -4  -5  15       39.25       46.59     29.89 o 
  -3  -5  15       50.13       33.40     25.03 o 
  -2  -5  15       99.86       93.99     34.56 o 
  -1  -5  15      265.31      236.03     45.64 o 
   0  -5  15        3.32        2.71     20.56 o 
   1  -5  15      311.65      334.02     42.55 o 
   2  -5  15       10.12       25.51     20.64 o 
   3  -5  15      140.33       79.85     43.08 o 
   4  -5  15        2.52       -9.28     34.36 o 
  -7  -4  15        0.77       -6.82     25.88 o 
  -6  -4  15      197.84      204.13     47.44 o 
  -5  -4  15       90.22      131.00     35.46 o 
  -4  -4  15      261.35      281.62     53.67 o 
  -3  -4  15      121.89      168.27     37.31 o 
  -2  -4  15       21.28       15.45     23.72 o 
  -1  -4  15      104.20       94.34     31.90 o 
   0  -4  15       28.58       17.93     17.88 o 
   1  -4  15       74.70       36.47     24.78 o 
   2  -4  15        6.49        4.16     33.25 o 
   3  -4  15      153.87       96.50     46.49 o 
   4  -4  15       20.97       33.60     41.73 o 
  -7  -3  15       15.21       46.09     30.75 o 
  -6  -3  15       67.16       70.47     34.31 o 
  -5  -3  15        9.21        7.07     25.33 o 
  -4  -3  15      125.19      158.49     42.03 o 
  -3  -3  15        3.58       -8.98     18.26 o 
  -2  -3  15      574.25      653.67     67.40 o 
  -1  -3  15       30.94       11.54     19.17 o 
   0  -3  15        3.78       23.38     18.65 o 
   1  -3  15       41.26       -9.20     30.87 o 
   2  -3  15       50.24       55.12     37.21 o 
   3  -3  15        5.35       25.78     37.52 o 
   4  -3  15       20.33       -5.42     38.77 o 
  -7  -2  15       97.64       17.76     27.99 o 
  -6  -2  15       49.62       69.92     29.99 o 
  -5  -2  15      186.14      252.08     50.91 o 
  -4  -2  15       18.87        0.00     23.57 o 
  -3  -2  15       16.68       11.64     24.07 o 
  -2  -2  15      187.43      207.58     35.38 o 
  -1  -2  15       30.40       32.47     20.04 o 
   0  -2  15       68.64       70.94     25.99 o 
   1  -2  15       30.95       40.94     22.48 o 
   2  -2  15        2.63       -4.56     33.55 o 
   3  -2  15        3.78       11.03     35.71 o 
   4  -2  15        1.87      -26.58     36.36 o 
  -7  -1  15      115.30      160.45     39.07 o 
  -6  -1  15        5.04       -9.43     25.33 o 
  -5  -1  15      747.84      696.50     73.67 o 
  -4  -1  15        0.66       -5.62     19.41 o 
  -3  -1  15      214.50      286.29     52.36 o 
  -2  -1  15       47.18       16.96     22.45 o 
  -1  -1  15      787.78      845.42     55.84 o 
   0  -1  15      772.07      758.20     54.23 o 
   1  -1  15       74.15       55.65     23.36 o 
   2  -1  15       22.93      -23.83     31.45 o 
   3  -1  15       10.87       25.48     37.57 o 
  -7   0  15       26.48       31.30     26.88 o 
  -6   0  15      213.44      239.19     48.25 o 
  -5   0  15      342.86      412.93     63.35 o 
  -4   0  15       75.78       81.00     36.81 o 
  -3   0  15      153.80      179.91     39.00 o 
  -2   0  15       49.82       31.03     19.69 o 
  -1   0  15      150.08      180.48     60.39 o 
   0   0  15       37.86       -9.39     18.09 o 
   1   0  15      259.23      300.18     64.80 o 
   2   0  15        1.65      -42.50     28.33 o 
   3   0  15        2.13       11.03     37.12 o 
  -7   1  15       53.58       77.34     33.50 o 
  -6   1  15      123.64      177.75     44.44 o 
  -5   1  15       31.71       60.39     29.59 o 
  -4   1  15      101.79       75.49     34.33 o 
  -3   1  15      480.98      510.49     53.43 o 
  -2   1  15       84.70      115.51     58.83 o 
  -1   1  15      176.12      191.36     35.86 o 
   0   1  15       22.24       10.05     25.43 o 
   1   1  15      157.97      135.97     48.90 o 
   2   1  15        0.23      -14.34     31.50 o 
   3   1  15       30.31       19.61     35.81 o 
  -7   2  15        3.65        3.01     25.58 o 
  -6   2  15       52.32       73.78     34.76 o 
  -5   2  15       20.14       30.80     28.79 o 
  -4   2  15      158.24      128.45     32.66 o 
  -3   2  15       30.83       24.06     22.96 o 
  -2   2  15      182.59      215.95     38.21 o 
  -1   2  15       75.28       35.36     24.56 o 
   0   2  15      151.39      120.47     50.56 o 
   1   2  15       29.03       21.37     34.51 o 
   2   2  15       20.86       37.37     43.38 o 
  -7   3  15       15.05       34.96     39.07 o 
  -6   3  15        3.66        3.41     29.29 o 
  -5   3  15       75.07       75.24     29.34 o 
  -4   3  15       59.68       63.53     25.18 o 
  -3   3  15       16.34       16.31     22.37 o 
  -2   3  15       80.51       61.57     24.86 o 
  -1   3  15       71.80       48.08     25.05 o 
   0   3  15      193.44      240.10     66.86 o 
   1   3  15        2.59        5.17     34.86 o 
  -6   4  15        1.16      -13.56     24.75 o 
  -5   4  15      256.46      319.31     75.26 o 
  -4   4  15       31.91       10.92     25.41 o 
  -3   4  15       64.17      127.73     43.69 o 
  -2   4  15       30.58       58.43     24.47 o 
  -1   4  15        0.37       23.42     36.96 o 
   0   4  15       63.10      100.81     51.41 o 
   1   4  15       17.28       30.34     47.45 o 
  -5   5  15      141.24      132.19     34.51 o 
  -4   5  15        5.37       -1.41     23.73 o 
  -3   5  15       42.11       37.06     37.52 o 
  -2   5  15        3.96      -26.03     22.01 o 
  -1   5  15       25.85       -8.78     44.18 o 
  -2 -10  16      250.41      249.27     46.04 o 
  -1 -10  16       13.09       21.47     28.29 o 
   0 -10  16      119.49       74.03     35.46 o 
  -4  -9  16        8.92       19.64     28.21 o 
  -3  -9  16       86.00       97.00     31.70 o 
  -2  -9  16       56.67       33.50     26.98 o 
  -1  -9  16      125.01      120.93     32.45 o 
   0  -9  16       37.48       51.46     26.58 o 
   1  -9  16       49.70      118.27     33.55 o 
  -5  -8  16       11.17       53.12     29.84 o 
  -4  -8  16        0.83       -4.11     30.95 o 
  -3  -8  16       90.07      113.34     24.15 o 
  -2  -8  16       12.59       18.29     21.44 o 
  -1  -8  16      246.71      249.22     43.23 o 
   0  -8  16       23.39       -4.66     22.52 o 
   1  -8  16      154.12      220.23     43.78 o 
   2  -8  16       28.66      113.35     36.01 o 
  -5  -7  16        0.67       15.35     25.88 o 
  -4  -7  16       97.41      116.86     36.11 o 
  -3  -7  16       26.19       10.78     26.38 o 
  -2  -7  16        5.12        0.30     23.97 o 
  -1  -7  16        5.85       45.99     25.68 o 
   0  -7  16      146.39      172.23     35.36 o 
   1  -7  16       94.19      129.65     36.61 o 
   2  -7  16       20.95       18.86     25.83 o 
   3  -7  16      234.09      285.29     59.89 o 
  -6  -6  16        2.46      -21.17     30.19 o 
  -5  -6  16        0.10      -15.60     23.67 o 
  -4  -6  16       60.15       66.76     29.74 o 
  -3  -6  16       29.82      -12.44     24.83 o 
  -2  -6  16       23.31       57.63     30.85 o 
  -1  -6  16       26.37      -22.32     19.26 o 
   0  -6  16      133.00      175.49     39.57 o 
   2  -6  16        6.46      -19.16     37.62 o 
   3  -6  16       82.04       82.31     55.17 o 
  -6  -5  16       31.31       68.31     36.66 o 
  -5  -5  16       70.04       83.06     32.20 o 
  -4  -5  16      118.34      182.62     45.39 o 
  -3  -5  16        2.67       39.17     24.02 o 
  -2  -5  16      183.32      168.17     37.16 o 
  -1  -5  16        5.15       37.57     30.90 o 
   0  -5  16      235.90      268.13     49.86 o 
   1  -5  16        6.66        5.65     21.02 o 
   2  -5  16      118.60      107.73     49.96 o 
   3  -5  16        0.99      -18.16     40.57 o 
  -6  -4  16        5.96        6.82     26.58 o 
  -5  -4  16      105.04       98.40     33.55 o 
  -4  -4  16       12.13       32.60     26.78 o 
  -3  -4  16       25.29       40.32     30.95 o 
  -2  -4  16       56.30       95.50     32.20 o 
  -1  -4  16      118.38      223.09     50.76 o 
   0  -4  16       34.37       17.67     21.10 o 
   1  -4  16       20.23       14.11     20.34 o 
   2  -4  16       79.85        1.35     39.92 o 
   3  -4  16       88.50       57.53     48.70 o 
  -7  -3  16       28.27       58.58     34.11 o 
  -6  -3  16        2.68       11.49     27.69 o 
  -5  -3  16      232.97      219.58     43.78 o 
  -4  -3  16       23.24       44.74     25.33 o 
  -3  -3  16       48.73       58.03     28.09 o 
  -2  -3  16        4.14       46.90     23.52 o 
  -1  -3  16      246.92      340.81     57.88 o 
   0  -3  16       52.30       21.57     22.05 o 
   1  -3  16       68.36       66.11     24.56 o 
   2  -3  16       31.94      -15.24     35.66 o 
   3  -3  16       74.69       34.61     44.34 o 
  -7  -2  16        0.27      -14.39     26.58 o 
  -6  -2  16      227.25      260.86     53.67 o 
  -5  -2  16       68.22       23.02     26.08 o 
  -4  -2  16       81.79       56.38     31.85 o 
  -3  -2  16       42.88       67.26     31.65 o 
  -2  -2  16      239.51      266.92     52.61 o 
  -1  -2  16      637.51      609.37     53.91 o 
   0  -2  16       51.89       31.37     28.19 o 
   1  -2  16       91.50       83.95     28.16 o 
   2  -2  16        0.37        0.35     32.45 o 
   3  -2  16       49.46       34.16     39.62 o 
  -7  -1  16       20.60        3.96     31.15 o 
  -6  -1  16      357.47      443.97     68.26 o 
  -5  -1  16        2.32       14.14     25.98 o 
  -4  -1  16       39.58       79.95     34.00 o 
  -3  -1  16        6.81      -32.95     23.12 o 
  -2  -1  16      538.07      627.36     89.69 o 
  -1  -1  16      327.87      351.83     47.60 o 
   0  -1  16        5.67       22.23     23.18 o 
   1  -1  16       48.74       48.10     44.34 o 
   2  -1  16       25.27       -0.95     35.56 o 
  -7   0  16       35.74       52.26     31.15 o 
  -6   0  16      108.58      111.29     33.60 o 
  -5   0  16      147.06      263.21     53.32 o 
  -4   0  16       63.90       72.62     34.36 o 
  -3   0  16       24.80       10.03     21.81 o 
  -2   0  16      338.32      389.18     48.09 o 
  -1   0  16       38.96        7.29     19.21 o 
   0   0  16      127.53      104.62     30.23 o 
   1   0  16       11.01        6.57     34.36 o 
   2   0  16      152.03       43.59     45.79 o 
  -6   1  16        5.14      -29.24     29.24 o 
  -5   1  16      118.75      108.03     37.06 o 
  -4   1  16        0.77       10.03     25.53 o 
  -3   1  16      228.29      215.74     40.16 o 
  -2   1  16        1.40       17.35     21.61 o 
  -1   1  16       61.69       85.54     28.79 o 
   0   1  16       88.07       98.18     29.03 o 
   1   1  16       54.84       40.73     41.98 o 
   2   1  16       31.81       59.48     42.63 o 
  -6   2  16        2.54       20.66     30.59 o 
  -5   2  16       30.31       91.48     38.22 o 
  -4   2  16        9.89      -14.73     23.84 o 
  -3   2  16      167.30      149.72     34.59 o 
  -2   2  16        0.51      -24.05     21.21 o 
  -1   2  16      118.71      127.52     61.77 o 
   0   2  16       48.38       17.05     41.83 o 
   1   2  16      105.30       77.09     45.24 o 
  -5   3  16       34.23        9.09     26.50 o 
  -4   3  16       23.18       58.43     27.92 o 
  -3   3  16       18.54      -26.58     20.49 o 
  -2   3  16       79.39       22.89     52.54 o 
  -1   3  16      116.40      128.30     46.32 o 
   0   3  16       94.01       57.48     48.55 o 
  -4   4  16        3.32      -12.35     21.25 o 
  -3   4  16        1.52       26.88     25.04 o 
  -2   4  16        9.61       -1.78     24.78 o 
  -1   4  16       14.55       -6.12     41.43 o 
  -1  -9  17       25.53       52.06     28.14 o 
  -3  -8  17        8.11       17.15     27.23 o 
  -4  -7  17       61.03       40.58     31.85 o 
  -3  -7  17        4.64       29.54     30.59 o 
  -2  -7  17       24.06       12.49     28.74 o 
  -1  -7  17      112.93      149.36     38.47 o 
  -5  -6  17      112.49      192.14     48.65 o 
  -4  -6  17        0.02       27.84     26.53 o 
  -3  -6  17       24.41       92.19     29.49 o 
  -2  -6  17        4.95      -24.68     25.73 o 
  -1  -6  17      228.20      260.41     51.46 o 
   0  -6  17        0.38        4.56     25.38 o 
   2  -6  17       39.28        2.66     45.19 o 
  -5  -5  17       52.89       22.82     29.79 o 
  -4  -5  17       55.22       69.46     29.59 o 
  -3  -5  17       11.28       23.87     25.53 o 
  -2  -5  17       30.67       -4.97     25.43 o 
  -1  -5  17      121.56      112.45     34.16 o 
   0  -5  17        2.25      -35.91     27.79 o 
   1  -5  17       27.98       17.76     29.29 o 
   2  -5  17        0.01       -4.76     39.62 o 
  -6  -4  17      166.51      157.89     43.53 o 
  -5  -4  17       11.38       -3.71     29.19 o 
  -4  -4  17      181.46      192.90     41.53 o 
  -3  -4  17        0.69       19.46     26.28 o 
  -2  -4  17       86.43       72.87     33.20 o 
  -1  -4  17       23.87       21.02     25.93 o 
   0  -4  17      169.97       88.27     35.81 o 
   1  -4  17       83.16       94.15     28.61 o 
   2  -4  17       80.52       40.73     43.18 o 
  -6  -3  17       43.56       32.90     30.04 o 
  -5  -3  17       19.73        5.42     26.18 o 
  -4  -3  17       22.00      -13.34     22.42 o 
  -3  -3  17        0.42        0.70     24.83 o 
  -2  -3  17      116.89      115.06     40.27 o 
  -1  -3  17        6.01        7.32     27.49 o 
   0  -3  17        1.33        7.37     23.43 o 
   1  -3  17        1.03      -17.17     22.12 o 
   2  -3  17       70.98       37.97     39.62 o 
  -6  -2  17       88.88      149.11     43.68 o 
  -5  -2  17       81.38       84.41     29.94 o 
  -4  -2  17       22.81       17.76     27.99 o 
  -3  -2  17       24.32       -8.32     25.58 o 
  -2  -2  17      365.87      499.20     72.12 o 
  -1  -2  17       20.97       -3.90     24.30 o 
   0  -2  17        1.30      -15.72     21.16 o 
   1  -2  17       27.80        0.85     31.35 o 
   2  -2  17       79.03       57.78     47.75 o 
  -6  -1  17        1.49       -2.06     28.99 o 
  -5  -1  17       32.39       87.92     35.21 o 
  -4  -1  17       35.40       59.79     37.82 o 
  -3  -1  17      103.86      163.41     44.39 o 
  -2  -1  17       83.43       54.52     34.21 o 
  -1  -1  17        8.99      -28.70     19.13 o 
   0  -1  17        1.96       -2.53     28.46 o 
   1  -1  17       79.32       48.70     41.03 o 
  -6   0  17       45.42       56.07     32.70 o 
  -5   0  17       25.09       26.03     32.30 o 
  -4   0  17       48.40       43.43     32.80 o 
  -3   0  17       13.60       48.95     29.54 o 
  -2   0  17       35.28       15.87     23.72 o 
  -1   0  17       32.13        7.28     24.92 o 
   0   0  17        0.36      -10.35     24.88 o 
   1   0  17      135.61      125.89     56.63 o 
  -5   1  17        0.63      -15.55     30.09 o 
  -4   1  17       58.26       75.23     37.47 o 
  -3   1  17        1.61      -32.32     21.55 o 
  -2   1  17      124.76      109.01     32.57 o 
  -1   1  17        3.73      -18.42     22.56 o 
   0   1  17       42.72       27.69     40.48 o 
  -5   2  17        7.24       11.34     33.75 o 
  -4   2  17       73.04       61.29     38.12 o 
  -3   2  17        3.81       17.85     23.73 o 
  -2   2  17       47.84       53.10     26.04 o 
  -1   2  17        1.41       -6.22     25.00 o 
  -3   3  17       29.81       51.19     49.80 o 
  -2  -7  18       49.41       54.97     32.00 o 
  -3  -6  18        3.55       45.99     31.90 o 
  -2  -6  18       79.21       83.71     42.43 o 
  -1  -6  18       11.17      -32.55     26.58 o 
  -4  -5  18       36.58       75.23     33.10 o 
  -3  -5  18        9.02      -21.97     24.83 o 
  -2  -5  18       95.08      134.21     37.97 o 
  -1  -5  18       40.57       25.58     31.15 o 
   0  -5  18       85.98       48.95     38.52 o 
  -4  -4  18       18.38       34.31     28.99 o 
  -3  -4  18       73.33      126.64     44.44 o 
  -2  -4  18       26.20       -5.82     27.29 o 
  -1  -4  18      143.74      200.02     49.71 o 
   0  -4  18       50.92       45.59     34.01 o 
  -5  -3  18       72.21      104.47     39.37 o 
  -4  -3  18       86.62       84.71     42.23 o 
  -3  -3  18       46.07       43.64     34.26 o 
  -2  -3  18        0.19      -14.84     27.59 o 
  -1  -3  18       58.27       11.18     30.49 o 
   0  -3  18        1.43      -20.82     23.77 o 
  -5  -2  18        0.46       -2.71     27.18 o 
  -4  -2  18      112.50      142.59     46.44 o 
  -3  -2  18       15.30       31.10     32.95 o 
  -2  -2  18       44.57       47.45     31.00 o 
  -1  -2  18        2.10        0.50     26.88 o 
   0  -2  18       29.81       57.53     29.22 o 
  -4  -1  18        8.71        4.56     30.65 o 
  -3  -1  18        9.23       -3.01     29.99 o 
  -2  -1  18      206.24      229.81     52.87 o 
  -1  -1  18        5.48        8.46     24.56 o 
  -4   0  18        0.45      -12.49     28.89 o 
  -3   0  18      241.40      266.47     56.63 o 
  -2   0  18      111.54      139.03     42.20 o 
  -1   0  18       11.86        1.78     23.60 o 
                                                 
